# Supplementary material for: Unique Molecular Identifiers reveal a novel sequencing artefact with implications for RNA-Seq based gene expression analysis
Source: Sci Rep. 2018 Sep 3;8:13121. doi: 10.1038/s41598-018-31064-7 (PMC6120941; doi:10.1038/s41598-018-31064-7)
Supplement: Supplementary file 2 — Mapping Shift Frequencies [file 41598_2018_31064_MOESM2_ESM.xlsx]

## Sheet: Sheet1
run_171108			run_170420			SCRB			LaManno			Yanai1			Yanai2
Shift(bp)	Count	Frequency	Shift(bp)	Count	Frequency	Shift(bp)	Count	Frequency	Shift(bp)	Count	Frequency	Shift(bp)	Count	Frequency	Shift(bp)	Count	Frequency
1	122607	0.950125	1	63141	0.961167	1	131826	0.369128	1	22021	0.619856	1	4645879	0.287199	1	74941	0.371355
2	3460	0.0268128	2	1517	0.0230926	2	58062	0.16258	2	6034	0.169847	2	1622228	0.100283	2	15077	0.0747111
3	1099	0.00851654	3	449	0.00683493	3	29510	0.0826314	3	2726	0.0767325	3	963848	0.0595832	3	7049	0.0349299
4	303	0.00234805	4	124	0.0018876	4	22188	0.062129	4	1368	0.038507	4	684266	0.0423	4	4671	0.0231462
5	164	0.00127089	5	58	0.000882908	5	24230	0.0678468	5	808	0.0227439	5	546283	0.0337702	5	3832	0.0189887
6	96	0.000743938	6	17	0.000258783	6	11944	0.0334446	6	580	0.0163261	6	401144	0.0247979	6	3533	0.0175071
7	36	0.000278977	7	10	0.000152226	7	9596	0.0268699	7	384	0.010809	7	359515	0.0222245	7	3416	0.0169273
8	42	0.000325473	8	8	0.00012178	8	7871	0.0220397	8	374	0.0105275	8	301061	0.018611	8	3088	0.015302
9	34	0.000263478	9	10	0.000152226	9	5878	0.0164591	9	264	0.00743118	9	287342	0.0177629	9	3427	0.0169818
10	23	0.000178235	10	3	4.56677e-05	10	6544	0.018324	10	175	0.00492597	10	278506	0.0172167	10	3266	0.016184
11	16	0.00012399	11	8	0.00012178	11	4258	0.0119229	11	126	0.0035467	11	271034	0.0167548	11	3188	0.0157975
12	25	0.000193734	12	6	9.13353e-05	12	3716	0.0104052	12	65	0.00182965	12	260210	0.0160857	12	2731	0.0135329
13	19	0.000147238	13	2	3.04451e-05	13	3358	0.00940279	13	59	0.00166076	13	243480	0.0150515	13	2196	0.0108818
14	19	0.000147238	14	3	4.56677e-05	14	2739	0.00766952	14	35	0.000985194	14	229080	0.0141613	14	2143	0.0106192
15	25	0.000193734	15	5	7.61128e-05	15	2610	0.0073083	15	30	0.000844452	15	216417	0.0133785	15	2091	0.0103615
16	23	0.000178235	16	6	9.13353e-05	16	2180	0.00610425	16	28	0.000788155	16	205127	0.0126806	16	1943	0.00962815
17	13	0.000100742	17	6	9.13353e-05	17	2149	0.00601745	17	14	0.000394078	17	192678	0.011911	17	1810	0.0089691
18	12	9.29923e-05	18	5	7.61128e-05	18	1552	0.00434578	18	20	0.000562968	18	183005	0.011313	18	1747	0.00865691
19	21	0.000162736	19	4	6.08902e-05	19	1429	0.00400137	19	8	0.000225187	19	173536	0.0107277	19	1770	0.00877089
20	29	0.000224731	20	11	0.000167448	20	1065	0.00298212	20	9	0.000253336	20	163892	0.0101315	20	1874	0.00928624
21	19	0.000147238	21	4	6.08902e-05	21	1085	0.00303813	21	12	0.000337781	21	156721	0.00968819	21	1554	0.00770054
22	26	0.000201483	22	4	6.08902e-05	22	913	0.00255651	22	9	0.000253336	22	147487	0.00911736	22	1776	0.00880062
23	24	0.000185985	23	8	0.00012178	23	772	0.00216169	23	8	0.000225187	23	141000	0.00871635	23	1543	0.00764603
24	31	0.00024023	24	10	0.000152226	24	707	0.00197968	24	11	0.000309632	24	134647	0.00832362	24	1453	0.00720006
25	14	0.000108491	25	6	9.13353e-05	25	653	0.00182848	25	7	0.000197039	25	126791	0.00783798	25	1409	0.00698202
26	20	0.000154987	26	5	7.61128e-05	26	592	0.00165767	26	15	0.000422226	26	121705	0.00752357	26	1490	0.0073834
27	13	0.000100742	27	6	9.13353e-05	27	473	0.00132446	27	13	0.000365929	27	116553	0.00720508	27	1284	0.00636261
28	17	0.000131739	28	7	0.000106558	28	460	0.00128805	28	3	8.44452e-05	28	112199	0.00693593	28	1350	0.00668966
29	17	0.000131739	29	5	7.61128e-05	29	460	0.00128805	29	7	0.000197039	29	106549	0.00658665	29	1327	0.00657569
30	12	9.29923e-05	30	7	0.000106558	30	382	0.00106964	30	4	0.000112594	30	102724	0.0063502	30	1276	0.00632297
31	19	0.000147238	31	5	7.61128e-05	31	429	0.00120125	31	7	0.000197039	31	97315	0.00601583	31	1109	0.00549543
32	9	6.97442e-05	32	7	0.000106558	32	406	0.00113685	32	13	0.000365929	32	93235	0.00576361	32	1198	0.00593645
33	17	0.000131739	33	5	7.61128e-05	33	318	0.000890437	33	6	0.00016889	33	90144	0.00557253	33	1108	0.00549048
34	15	0.00011624	34	7	0.000106558	34	373	0.00104444	34	3	8.44452e-05	34	86946	0.00537483	34	1090	0.00540128
35	17	0.000131739	35	5	7.61128e-05	35	483	0.00135246	35	6	0.00016889	35	83742	0.00517677	35	1094	0.0054211
36	17	0.000131739	36	6	9.13353e-05	36	483	0.00135246	36	3	8.44452e-05	36	80623	0.00498396	36	1024	0.00507423
37	13	0.000100742	37	8	0.00012178	37	522	0.00146166	37	8	0.000225187	37	76460	0.00472661	37	1020	0.00505441
38	7	5.42455e-05	38	4	6.08902e-05	38	492	0.00137766	38	4	0.000112594	38	73474	0.00454202	38	1034	0.00512378
39	13	0.000100742	39	6	9.13353e-05	39	483	0.00135246	39	8	0.000225187	39	71137	0.00439755	39	977	0.00484133
40	19	0.000147238	40	6	9.13353e-05	40	405	0.00113405	40	7	0.000197039	40	69103	0.00427181	40	929	0.00460348
41	18	0.000139488	41	4	6.08902e-05	41	444	0.00124325	41	7	0.000197039	41	66946	0.00413847	41	892	0.00442013
42	17	0.000131739	42	3	4.56677e-05	42	353	0.000988441	42	5	0.000140742	42	65076	0.00402287	42	927	0.00459357
43	10	7.74935e-05	43	3	4.56677e-05	43	377	0.00105564	43	15	0.000422226	43	62576	0.00386833	43	930	0.00460843
44	15	0.00011624	44	2	3.04451e-05	44	665	0.00186208	44	11	0.000309632	44	59956	0.00370636	44	874	0.00433093
45	6	4.64961e-05	45	2	3.04451e-05	45	438	0.00122645	45	9	0.000253336	45	57861	0.00357686	45	829	0.00410795
46	8	6.19948e-05	46	5	7.61128e-05	46	378	0.00105844	46	4	0.000112594	46	55849	0.00345248	46	767	0.00380072
47	18	0.000139488	47	4	6.08902e-05	47	402	0.00112565	47	3	8.44452e-05	47	54813	0.00338843	47	871	0.00431607
48	17	0.000131739	48	6	9.13353e-05	48	358	0.00100244	48	3	8.44452e-05	48	53099	0.00328248	48	820	0.00406335
49	16	0.00012399	49	1	1.52226e-05	49	418	0.00117045	49	4	0.000112594	49	50992	0.00315223	49	795	0.00393947
50	11	8.52429e-05	50	3	4.56677e-05	50	343	0.00096044	50	4	0.000112594	50	49532	0.00306197	50	656	0.00325068
51	12	9.29923e-05	51	1	1.52226e-05	51	277	0.000775632	51	4	0.000112594	51	47563	0.00294025	51	755	0.00374125
52	5	3.87468e-05	52	2	3.04451e-05	52	286	0.000800833	52	4	0.000112594	52	46265	0.00286001	52	619	0.00306733
53	15	0.00011624	53	3	4.56677e-05	53	290	0.000812034	53	1	2.81484e-05	53	44853	0.00277273	53	681	0.00337456
54	12	9.29923e-05	54	4	6.08902e-05	54	296	0.000828834	54	3	8.44452e-05	54	43348	0.00267969	54	654	0.00324077
55	12	9.29923e-05	55	0	0	55	310	0.000868036	55	6	0.00016889	55	42275	0.00261336	55	648	0.00321104
56	20	0.000154987	56	2	3.04451e-05	56	290	0.000812034	56	7	0.000197039	56	40131	0.00248082	56	603	0.00298805
57	19	0.000147238	57	2	3.04451e-05	57	235	0.000658027	57	4	0.000112594	57	39371	0.00243384	57	620	0.00307229
58	13	0.000100742	58	2	3.04451e-05	58	290	0.000812034	58	6	0.00016889	58	37875	0.00234136	58	619	0.00306733
59	7	5.42455e-05	59	1	1.52226e-05	59	259	0.00072523	59	6	0.00016889	59	37276	0.00230433	59	646	0.00320113
60	9	6.97442e-05	60	5	7.61128e-05	60	249	0.000697229	60	12	0.000337781	60	36098	0.00223151	60	618	0.00306238
61	6	4.64961e-05	61	2	3.04451e-05	61	253	0.000708429	61	5	0.000140742	61	35111	0.00217049	61	604	0.002993
62	6	4.64961e-05	62	4	6.08902e-05	62	262	0.000733631	62	4	0.000112594	62	33914	0.0020965	62	569	0.00281957
63	6	4.64961e-05	63	2	3.04451e-05	63	290	0.000812034	63	1	2.81484e-05	63	33167	0.00205032	63	595	0.00294841
64	16	0.00012399	64	5	7.61128e-05	64	211	0.000590825	64	5	0.000140742	64	32207	0.00199097	64	535	0.00265109
65	10	7.74935e-05	65	5	7.61128e-05	65	187	0.000523622	65	3	8.44452e-05	65	31254	0.00193206	65	629	0.00311689
66	8	6.19948e-05	66	7	0.000106558	66	233	0.000652427	66	4	0.000112594	66	30865	0.00190801	66	558	0.00276506
67	10	7.74935e-05	67	3	4.56677e-05	67	215	0.000602025	67	0	0	67	29374	0.00181584	67	571	0.00282948
68	9	6.97442e-05	68	5	7.61128e-05	68	331	0.000926839	68	3	8.44452e-05	68	28855	0.00178376	68	509	0.00252225
69	15	0.00011624	69	1	1.52226e-05	69	159	0.000445219	69	5	0.000140742	69	28139	0.0017395	69	518	0.00256685
70	9	6.97442e-05	70	2	3.04451e-05	70	166	0.000464819	70	13	0.000365929	70	27905	0.00172503	70	525	0.00260153
71	8	6.19948e-05	71	3	4.56677e-05	71	239	0.000669228	71	5	0.000140742	71	27021	0.00167039	71	496	0.00245783
72	9	6.97442e-05	72	4	6.08902e-05	72	152	0.000425618	72	4	0.000112594	72	25849	0.00159794	72	498	0.00246774
73	6	4.64961e-05	73	3	4.56677e-05	73	212	0.000593625	73	2	5.62968e-05	73	25648	0.00158551	73	528	0.0026164
74	17	0.000131739	74	2	3.04451e-05	74	157	0.000439618	74	3	8.44452e-05	74	24572	0.00151899	74	575	0.0028493
75	9	6.97442e-05	75	2	3.04451e-05	75	139	0.000389216	75	3	8.44452e-05	75	23921	0.00147875	75	490	0.0024281
76	14	0.000108491	76	4	6.08902e-05	76	192	0.000537622	76	4	0.000112594	76	23158	0.00143158	76	482	0.00238846
77	17	0.000131739	77	5	7.61128e-05	77	156	0.000436818	77	1	2.81484e-05	77	22866	0.00141353	77	478	0.00236863
78	21	0.000162736	78	11	0.000167448	78	154	0.000431218	78	3	8.44452e-05	78	22074	0.00136457	78	464	0.00229926
79	10	7.74935e-05	79	1	1.52226e-05	79	197	0.000551623	79	4	0.000112594	79	21586	0.0013344	79	444	0.00220015
80	10	7.74935e-05	80	3	4.56677e-05	80	189	0.000529222	80	1	2.81484e-05	80	20815	0.00128674	80	468	0.00231908
81	5	3.87468e-05	81	2	3.04451e-05	81	152	0.000425618	81	3	8.44452e-05	81	20346	0.00125775	81	378	0.0018731
82	7	5.42455e-05	82	4	6.08902e-05	82	172	0.00048162	82	2	5.62968e-05	82	19292	0.00119259	82	442	0.00219024
83	11	8.52429e-05	83	7	0.000106558	83	173	0.00048442	83	5	0.000140742	83	18867	0.00116632	83	426	0.00211096
84	12	9.29923e-05	84	1	1.52226e-05	84	159	0.000445219	84	3	8.44452e-05	84	18415	0.00113838	84	400	0.00198212
85	13	0.000100742	85	1	1.52226e-05	85	133	0.000372415	85	0	0	85	18220	0.00112633	85	427	0.00211591
86	3	2.32481e-05	86	1	1.52226e-05	86	127	0.000355615	86	5	0.000140742	86	17660	0.00109171	86	423	0.00209609
87	12	9.29923e-05	87	2	3.04451e-05	87	122	0.000341614	87	4	0.000112594	87	17183	0.00106222	87	392	0.00194248
88	11	8.52429e-05	88	1	1.52226e-05	88	136	0.000380816	88	3	8.44452e-05	88	16581	0.00102501	88	390	0.00193257
89	10	7.74935e-05	89	1	1.52226e-05	89	135	0.000378016	89	2	5.62968e-05	89	16097	0.000995086	89	400	0.00198212
90	11	8.52429e-05	90	1	1.52226e-05	90	132	0.000369615	90	3	8.44452e-05	90	16020	0.000990326	90	363	0.00179878
91	7	5.42455e-05	91	1	1.52226e-05	91	108	0.000302413	91	4	0.000112594	91	15377	0.000950577	91	404	0.00200194
92	8	6.19948e-05	92	4	6.08902e-05	92	111	0.000310813	92	2	5.62968e-05	92	15023	0.000928693	92	398	0.00197221
93	8	6.19948e-05	93	1	1.52226e-05	93	117	0.000327614	93	2	5.62968e-05	93	15137	0.00093574	93	354	0.00175418
94	8	6.19948e-05	94	2	3.04451e-05	94	104	0.000291212	94	2	5.62968e-05	94	14689	0.000908046	94	361	0.00178886
95	8	6.19948e-05	95	4	6.08902e-05	95	116	0.000324814	95	3	8.44452e-05	95	13947	0.000862177	95	336	0.00166498
96	4	3.09974e-05	96	2	3.04451e-05	96	103	0.000288412	96	0	0	96	13853	0.000856366	96	335	0.00166003
97	5	3.87468e-05	97	0	0	97	76	0.000212809	97	2	5.62968e-05	97	13621	0.000842024	97	374	0.00185328
98	8	6.19948e-05	98	8	0.00012178	98	111	0.000310813	98	2	5.62968e-05	98	13246	0.000818842	98	333	0.00165012
99	8	6.19948e-05	99	4	6.08902e-05	99	90	0.00025201	99	4	0.000112594	99	13096	0.000809569	99	351	0.00173931
100	3	2.32481e-05	100	2	3.04451e-05	100	103	0.000288412	100	2	5.62968e-05	100	12687	0.000784286	100	319	0.00158074
Total	129043	1	Total	65692	1	Total	357128	1	Total	35526	1	Total	16176499	1	Total	201804	1
