# Supplementary material for: Unique Molecular Identifiers reveal a novel sequencing artefact with implications for RNA-Seq based gene expression analysis
Source: Sci Rep. 2018 Sep 3;8:13121. doi: 10.1038/s41598-018-31064-7 (PMC6120941; doi:10.1038/s41598-018-31064-7)
Supplement: Supplementary file 3 — UMI Position Read Counts [file 41598_2018_31064_MOESM3_ESM.xlsx]

## Sheet: Fig. 3 run_171108
	Number of reads
Relative mapping position	All data	1 bp shifts	2 bp shifts	3 bp shifts
-10	8	1	1
-9	3	1		1
-8	31	2	5
-7	9	3
-6	181	19	27	13
-5	716	16
-4	3521	830	269
-3	7200	3040		921
-2	44492	37640	5112
-1	575073	571415
0	127915853	98645001	613026	1017766
1	672520	672197
2	42772	35992	5309
3	3845	1745		889
4	2215	333	481
5	132	10
6	1124	20	133	47
7	35
8	61		16
9	5			2
10	12		6
11
12	5		1
13
14	1

## Sheet: Fig. 3 run_170420
	Number of reads
Relative mapping position	All data	1 bp shifts	2 bp shifts	3 bp shifts
-10	2
5
-8	13	2
-7	2	1
-6	75	4	14	4
-5	32	10
-4	1410	536	150
-3	2204	620		555
-2	12507	9902	2075
-1	168239	166845
0	36770495	24807804	218642	76109
1	204752	204756
2	12892	10461	2412
3	1261	515		273
4	724	315	236
5	51	2
6	368	1	22	5
7	9
8	14		5
9
10	2		2

## Sheet: Fig. 3 SCRB
	Number of reads
Relative mapping position	All data	1 bp shifts	2 bp shifts	3 bp shifts
-68	1
-67	7
-66	21
-65	2
-64	6
-62	4
-61	8
-60	5
-59	6
-58	7
-57	2
-56	11
-55	5
-54	17
-53	4
-52	4
-51	4
-50	17
-49	9
-48	12
-47	1
-46	13
-45	15
-44	12
-43	9
-42	30
-41	42
-40	19
-39	24
-38	39
-37	30
-36	27
-35	36
-34	49
-33	67
-32	36
-31	53
-30	73
-29	73
-28	125
-27	127
-26	195
-25	109
-24	157
-23	218
-22	225
-21	249
-20	266
-19	366
-18	436
-17	716
-16	588
-15	923
-14	907
-13	1200
-12	1824	10
-11	2322	15
-10	3629	13	2
-9	2665	26		19
-8	3604	56	18
-7	4531	85
-6	5775	238	136	261
-5	11389	558
-4	9850	1058	1400
-3	11944	2763		5395
-2	21462	9701	13446
-1	39824	42356
0	635566	202519	89228	38598
1	47855	57972
2	33376	13994	26368
3	18359	3205		12779
4	17259	1195	2646
5	15411	692
6	7703	199	271	566
7	6029	123
8	4604	67	23
9	4157	69		22
10	5163	41	2
11	3039	11
12	2217	17		1
13	1482	2
14	1505	5
15	1095	1
16	969
17	665
18	512
19	546
20	359
21	341
22	258
23	213
24	187
25	201
26	229
27	116
28	81
29	78
30	79
31	78
32	70
33	44
34	40
35	72
36	26
37	43
38	23
39	23
40	40
41	18
42	7
43	4
44	11
45	3
46	3
47	9
48	11
49	2
50	1
51
52	3
53
54	1
55	2
56	3
57	3
58
59
60
61	2
62	2
63	1
64	3
65	2
66	3

## Sheet: Fig. 3 La Manno
	Number of reads
Relative mapping position	All data	1 bp shifts	2 bp shifts	3 bp shifts
-11	11
-10	30
-9	202	61
-8	244	107
-7	601	386
-6	1022	719		10
-5	1831	1285
-4	4591	3753	113
-3	10187	7723		675
-2	21886	19347	2575
-1	55477	55472
0	1742228	321500	63561	13973
1	57758	56428
2	29466	24955	3930
3	11766	8249		1695
4	5314	3266	128
5	2809	1891
6	1758	1096	10	36
7	1514	787
8	1052	561	2
9	1016	499		1
10	633	307
11	309	162
12	132	56
13	54	24
14	20	4
15	2	1
16
17	1

## Sheet: Fig. 3 Yanai 1
	Number of reads
Relative mapping position	All data	1 bp shifts	2 bp shifts	3 bp shifts
-42	5
-41	11
-40	10
-39	7
-38	34
-37	42
-36	39
-35	40
-34	100
-33	172
-32	226
-31	347
-30	329
-29	360
-28	457
-27	807
-26	673
-25	630
-24	855
-23	1339
-22	2592
-21	2566	7
-20	4160	16
-19	6055	12
-18	5454	10		1
-17	6941	16
-16	9874	48
-15	11682	56		3
-14	13709	138	8
-13	17365	178
-12	23403	485	16	35
-11	33923	621
-10	40716	1121	52
-9	52088	1684		652
-8	78375	3605	351
-7	115861	7026
-6	170064	15640	3497	10971
-5	267586	33782
-4	462733	77108	35344
-3	612333	185724		238229
-2	954006	535431	449984
-1	2388761	2314851
0	33313069	15011084	4143173	2349730
1	3209000	3320469
2	1531874	824828	846084
3	1002198	281680		470645
4	728405	107933	61179
5	382529	44150
6	249031	21035	6025	19463
7	177782	9690
8	103935	4271	711
9	74166	1925		876
10	56705	1360	146
11	43037	671
12	34398	510	35	112
13	24763	239
14	17884	204	7
15	13654	92		9
16	10595	74	3
17	7083	23
18	8450	25
19	5182	14
20	4016	22
21	3627	10
22	2676	1
23	1857	1
24	1508
25	1308
26	1213
27	1033
28	825
29	510
30	494
31	346
32	212
33	172
34	176
35	72
36	100
37	81
38	60
39	39
40	50
41	33
42	29
43	10
44	19
45	40
46	30
47	37
48	25
49	8
50	17
51	3
52
53	2
54	4
55
56	1
57
58	1
59	1

## Sheet: Fig. 3 Yanai 2
	Number of reads
Relative mapping position	All data	1 bp shifts	2 bp shifts	3 bp shifts
-19	2
-18
-17	4
-16
-15
-14	1
-13
-12	3
-11	2
-10	14
-9	16
-8	40
-7	96
-6	117		26	23
-5	385	4
-4	1386	48	75
-3	2586	349		1592
-2	6768	3535	3367
-1	36121	35462
0	725731	194299	29475	14490
1	49907	49629
2	11895	5319	6970
3	4596	456		2972
4	3009	43	130
5	744	9
6	283			42
7	190
8	97
9	33			1
10	19
11	12
12	7
13	2

## Sheet: Figure 5
	Number of reads
Relative mapping position	All data	1 bp shifts	2 bp shifts	3 bp shifts
-15	4
-14	39
-13	148
-12	212
-11	229
-10	329
-9	448			57
-8	1707
-7	2856
-6	3787		24	883
-5	4691
-4	20058		1197
-3	20499	78		16845
-2	22870	1693	20252
-1	22256	21028
0	1992298	210378	195506	173427
1	23570	22756
2	23920	1540	21536
3	22073	42		18798
4	22063		1416
5	5002
6	4242		38	945
7	2284
8	1757		6
9	371			42
10	272
11	154
12	255			3
13	112
14	5
15	9
16	2
17
18
19
20	31

## Sheet: Figure 6
	Number of reads
Relative mapping position	STAR	GSNAP	HISAT2
-15		12
-14		38
-13		34
-12		56
-11		53
-10		108	2
-9		125
-8	5	178	13
-7	29	262	2
-6	103	855	75
-5	304	878	32
-4	2131	3675	1410
-3	5743	5586	2204
-2	11145	25240	12507
-1	127801	155841	168239
0	33147540	36507965	36770495
1	273837	280437	204752
2	88847	120964	12892
3	62720	91872	1261
4	45688	24667	724
5	12900	15123	51
6	10165	12828	368
7	189	8386	9
8	198	7445	14
9	10	4864
10	18	4758	2
11	4	3958
12	2	3912
13		2559
14		2311
15		1854
16		2454
17		51
18		44
19		23
20		15
