# Supplementary material for: Unique Molecular Identifiers reveal a novel sequencing artefact with implications for RNA-Seq based gene expression analysis
Source: Sci Rep. 2018 Sep 3;8:13121. doi: 10.1038/s41598-018-31064-7 (PMC6120941; doi:10.1038/s41598-018-31064-7)
Supplement: Supplementary file 4 — Jaitin Differential Expression [file 41598_2018_31064_MOESM4_ESM.xlsx]

## Sheet: P<0.05
union	intersection	noncollapsed only	collapsed only		The gene identifiers refer to annotations in mouse assembly version GRCm38.p6.
gene3721	gene3721	gene347	gene36686		ftp://ftp.ncbi.nlm.nih.gov/genomes/all/GCA/000/001/635/GCA_000001635.8_GRCm38.p6
gene19899	gene19899	gene21510	gene6811
gene42671	gene42671	gene8388	gene24609
gene42676	gene42676	gene21943	gene3515
gene42672	gene42672	gene2812	gene17173
gene37921	gene37921	gene22194	gene1551
gene15613	gene15613	gene21407	gene29750
gene34906	gene34906	gene22445	gene29177
gene14624	gene14624	gene26880	gene28258
gene15859	gene15859	gene23860	gene30546
gene36375	gene36375	gene30563	gene38187
gene42673	gene42673	gene12942	gene38355
gene8222	gene8222	gene19956	gene23499
gene12726	gene12726	gene21451	gene29224
gene41457	gene41457	gene20964	gene15653
gene36379	gene36379	gene37234	gene10983
gene5786	gene5786	gene29954	gene43050
gene15788	gene15788	gene28272	gene15729
gene11046	gene11046	gene39945	gene24289
gene11047	gene11047	gene22444	gene36595
gene18410	gene18410	gene43266	gene13064
gene42800	gene42800	gene28836	gene35241
gene29321	gene29321	gene216	gene14002
gene37947	gene37947	gene1935	gene35191
gene16125	gene16125	gene19978	gene19514
gene5023	gene5023	gene45005	gene12713
gene42670	gene42670	gene521	gene40454
gene12223	gene12223	gene12451	gene37148
gene3047	gene3047	gene13412	gene38189
gene19020	gene19020	gene34658	gene27729
gene29780	gene29780	gene41086	gene14915
gene25137	gene25137	gene42445	gene7513
gene12224	gene12224	gene17921	gene7266
gene37743	gene37743	gene33448	gene10167
gene11301	gene11301	gene6749	gene32829
gene11299	gene11299	gene13272	gene42164
gene1930	gene1930	gene951	gene10567
gene42588	gene42588	gene9278	gene33470
gene30838	gene30838	gene33024	gene25625
gene42271	gene42271	gene42946	gene12922
gene36382	gene36382	gene19488	gene35922
gene15117	gene15117	gene32508	gene20673
gene37399	gene37399	gene36622	gene25633
gene8798	gene8798	gene2232	gene25778
gene24871	gene24871	gene19580	gene18018
gene26788	gene26788	gene19913	gene41539
gene34904	gene34904	gene19578	gene17129
gene43337	gene43337	gene36880	gene36178
gene12724	gene12724	gene28794	gene6205
gene44695	gene44695	gene41158	gene9878
gene558	gene558	gene23349	gene44179
gene656	gene656	gene11997	gene161
gene37398	gene37398	gene16931	gene44178
gene24650	gene24650	gene6153	gene9323
gene6810	gene6810	gene26145	gene34006
gene29323	gene29323	gene11461	gene36868
gene37926	gene37926	gene8938	gene23525
gene21233	gene21233	gene23242	gene2802
gene2312	gene2312	gene10202	gene22976
gene2300	gene2300	gene39694	gene12733
gene2308	gene2308	gene5377	gene27286
gene2056	gene2056	gene18813	gene40400
gene2303	gene2303	gene21523	gene25180
gene34425	gene34425	gene29319	gene37324
gene26437	gene26437	gene5464	gene24519
gene24226	gene24226	gene29000	gene20886
gene1053	gene1053	gene25596	gene5008
gene5831	gene5831	gene28977	gene1628
gene27185	gene27185	gene37748	gene313
gene5866	gene5866	gene2932	gene5312
gene14544	gene14544	gene37767	gene32336
gene35207	gene35207	gene19280	gene8749
gene37924	gene37924	gene39111	gene9013
gene40452	gene40452	gene41245	gene32528
gene2307	gene2307	gene13725	gene10057
gene28829	gene28829	gene35066	gene22435
gene19021	gene19021	gene41157	gene7822
gene9039	gene9039	gene15661	gene27287
gene30798	gene30798	gene3899	gene41316
gene34903	gene34903	gene6973	gene17453
gene16035	gene16035	gene18703	gene36481
gene23256	gene23256	gene27149	gene36823
gene42265	gene42265	gene5781	gene36983
gene1942	gene1942	gene2506	gene6923
gene3614	gene3614	gene25859	gene22562
gene41641	gene41641	gene10345	gene22685
gene12875	gene12875	gene13520	gene28048
gene13518	gene13518	gene5798	gene30803
gene42268	gene42268	gene33447	gene881
gene38325	gene38325	gene27791	gene15614
gene25238	gene25238	gene24134	gene10046
gene3627	gene3627	gene35262	gene32209
gene34908	gene34908	gene7920	gene3198
gene34907	gene34907	gene36561	gene6816
gene33711	gene33711	gene14661	gene10001
gene20880	gene20880	gene25158	gene19305
gene37413	gene37413	gene11636	gene29151
gene5741	gene5741	gene23492	gene15180
gene2316	gene2316	gene38330	gene15480
gene8223	gene8223	gene8662	gene17201
gene37925	gene37925	gene19462	gene5097
gene35788	gene35788	gene6194	gene39980
gene38128	gene38128	gene306	gene11298
gene35326	gene35326	gene31055	gene27282
gene28168	gene28168	gene10440	gene32286
gene511	gene511	gene11632	gene4667
gene4558	gene4558	gene39113	gene9659
gene2302	gene2302	gene10182	gene3026
gene30090	gene30090	gene37637	gene10515
gene19019	gene19019	gene42272	gene39431
gene366	gene366	gene28352	gene8452
gene10939	gene10939	gene8016	gene22995
gene30548	gene30548	gene18499	gene32260
gene5843	gene5843	gene9275	gene26194
gene1050	gene1050	gene37371	gene18832
gene21499	gene21499	gene19525	gene11634
gene3717	gene3717	gene36865	gene21065
gene2310	gene2310	gene20415	gene29184
gene19112	gene19112	gene12756	gene10139
gene2736	gene2736	gene2470	gene16147
gene26823	gene26823	gene28051	gene17206
gene12447	gene12447	gene41759	gene15104
gene17901	gene17901	gene22548	gene7434
gene12980	gene12980	gene23128	gene39926
gene15980	gene15980	gene29252	gene44436
gene19882	gene19882	gene44756	gene19515
gene22980	gene22980	gene7258	gene38693
gene6315	gene6315	gene14075	gene40922
gene22452	gene22452	gene8997	gene33392
gene19010	gene19010	gene38505	gene11611
gene29781	gene29781	gene16127	gene18713
gene28251	gene28251	gene13011	gene33744
gene1357	gene1357	gene13786	gene10441
gene9011	gene9011	gene23604	gene12461
gene25862	gene25862	gene32952	gene34116
gene25072	gene25072	gene33335	gene35187
gene38935	gene38935	gene34053	gene1621
gene18350	gene18350	gene22230	gene25264
gene26847	gene26847	gene36613	gene25207
gene8224	gene8224	gene18193	gene39170
gene29289	gene29289	gene6737	gene37214
gene36921	gene36921	gene37996	gene25853
gene2344	gene2344	gene12208	gene4027
gene5612	gene5612	gene28128	gene21919
gene22267	gene22267	gene790	gene34752
gene28999	gene28999	gene10633	gene29377
gene5981	gene5981	gene42674	gene2213
gene13516	gene13516		gene27060
gene35610	gene35610		gene11507
gene1787	gene1787		gene7137
gene22981	gene22981		gene26684
gene1929	gene1929		gene45054
gene11854	gene11854		gene29599
gene6177	gene6177		gene3196
gene30073	gene30073		gene4595
gene15984	gene15984		gene32467
gene27384	gene27384		gene26935
gene28175	gene28175		gene28594
gene2904	gene2904		gene33996
gene28179	gene28179		gene30772
gene8048	gene8048		gene38244
gene2903	gene2903		gene21415
gene19879	gene19879		gene24324
gene27449	gene27449		gene2924
gene24878	gene24878		gene14036
gene25657	gene25657		gene28989
gene18530	gene18530		gene37448
gene19016	gene19016		gene91
gene10505	gene10505		gene5091
gene36749	gene36749		gene30289
gene6812	gene6812		gene22538
gene6904	gene6904		gene8957
gene2304	gene2304		gene14176
gene21357	gene21357		gene47224
gene12222	gene12222		gene42197
gene27921	gene27921		gene25827
gene31489	gene31489		gene19148
gene23449	gene23449		gene28824
gene19957	gene19957		gene40232
gene24843	gene24843		gene6274
gene27718	gene27718		gene15745
gene24916	gene24916		gene11895
gene8996	gene8996		gene10079
gene41398	gene41398		gene5652
gene28797	gene28797		gene15012
gene44919	gene44919		gene6813
gene28787	gene28787		gene2297
gene31484	gene31484		gene21264
gene3766	gene3766		gene24537
gene7821	gene7821		gene3232
gene27427	gene27427		gene27435
gene12860	gene12860		gene29498
gene29280	gene29280		gene30801
gene28788	gene28788		gene20063
gene34727	gene34727		gene13439
gene7241	gene7241		gene36918
gene16920	gene16920		gene6736
gene27014	gene27014
gene38512	gene38512
gene24072	gene24072
gene23773	gene23773
gene1584	gene1584
gene3970	gene3970
gene38339	gene38339
gene1793	gene1793
gene12448	gene12448
gene17651	gene17651
gene27100	gene27100
gene42696	gene42696
gene24632	gene24632
gene5066	gene5066
gene18684	gene18684
gene3402	gene3402
gene42584	gene42584
gene3776	gene3776
gene38748	gene38748
gene33296	gene33296
gene36437	gene36437
gene2176	gene2176
gene3403	gene3403
gene40222	gene40222
gene25099	gene25099
gene22030	gene22030
gene18876	gene18876
gene33913	gene33913
gene13863	gene13863
gene19911	gene19911
gene35238	gene35238
gene31577	gene31577
gene9167	gene9167
gene21725	gene21725
gene807	gene807
gene38749	gene38749
gene9637	gene9637
gene12412	gene12412
gene2313	gene2313
gene14024	gene14024
gene23818	gene23818
gene22987	gene22987
gene13076	gene13076
gene21498	gene21498
gene13118	gene13118
gene25884	gene25884
gene19511	gene19511
gene24157	gene24157
gene28278	gene28278
gene28280	gene28280
gene7838	gene7838
gene21508	gene21508
gene6264	gene6264
gene12878	gene12878
gene19114	gene19114
gene19883	gene19883
gene24352	gene24352
gene12520	gene12520
gene31961	gene31961
gene12017	gene12017
gene24658	gene24658
gene39520	gene39520
gene37949	gene37949
gene13551	gene13551
gene12157	gene12157
gene9743	gene9743
gene21522	gene21522
gene6898	gene6898
gene5001	gene5001
gene12370	gene12370
gene25186	gene25186
gene19017	gene19017
gene28181	gene28181
gene21266	gene21266
gene20757	gene20757
gene7126	gene7126
gene23319	gene23319
gene12859	gene12859
gene27347	gene27347
gene3711	gene3711
gene30433	gene30433
gene25187	gene25187
gene40990	gene40990
gene7494	gene7494
gene8227	gene8227
gene33554	gene33554
gene32157	gene32157
gene11863	gene11863
gene8121	gene8121
gene34334	gene34334
gene35874	gene35874
gene7283	gene7283
gene21775	gene21775
gene41090	gene41090
gene15990	gene15990
gene25064	gene25064
gene6149	gene6149
gene10362	gene10362
gene12877	gene12877
gene38832	gene38832
gene24034	gene24034
gene3559	gene3559
gene29868	gene29868
gene3340	gene3340
gene24003	gene24003
gene2605	gene2605
gene24967	gene24967
gene23660	gene23660
gene33453	gene33453
gene29308	gene29308
gene5533	gene5533
gene38945	gene38945
gene4407	gene4407
gene23720	gene23720
gene3125	gene3125
gene15662	gene15662
gene1115	gene1115
gene19018	gene19018
gene33458	gene33458
gene36532	gene36532
gene1158	gene1158
gene6424	gene6424
gene2266	gene2266
gene27300	gene27300
gene33478	gene33478
gene28782	gene28782
gene31061	gene31061
gene10493	gene10493
gene42329	gene42329
gene34797	gene34797
gene26938	gene26938
gene36202	gene36202
gene21345	gene21345
gene40488	gene40488
gene9170	gene9170
gene40374	gene40374
gene1360	gene1360
gene24458	gene24458
gene36589	gene36589
gene26322	gene26322
gene24591	gene24591
gene2906	gene2906
gene37919	gene37919
gene21378	gene21378
gene18772	gene18772
gene34866	gene34866
gene43010	gene43010
gene28287	gene28287
gene45311	gene45311
gene42269	gene42269
gene12444	gene12444
gene36611	gene36611
gene34426	gene34426
gene11548	gene11548
gene26386	gene26386
gene32418	gene32418
gene4914	gene4914
gene19014	gene19014
gene23687	gene23687
gene34443	gene34443
gene31448	gene31448
gene43085	gene43085
gene5982	gene5982
gene20879	gene20879
gene39406	gene39406
gene34396	gene34396
gene27363	gene27363
gene3692	gene3692
gene12452	gene12452
gene37402	gene37402
gene23780	gene23780
gene10920	gene10920
gene4985	gene4985
gene658	gene658
gene15630	gene15630
gene8343	gene8343
gene42488	gene42488
gene1591	gene1591
gene2239	gene2239
gene9009	gene9009
gene18636	gene18636
gene43805	gene43805
gene6328	gene6328
gene4548	gene4548
gene14519	gene14519
gene20490	gene20490
gene30836	gene30836
gene35061	gene35061
gene24918	gene24918
gene10356	gene10356
gene38142	gene38142
gene32292	gene32292
gene14460	gene14460
gene3700	gene3700
gene35951	gene35951
gene41362	gene41362
gene39145	gene39145
gene30460	gene30460
gene7691	gene7691
gene28783	gene28783
gene37884	gene37884
gene32997	gene32997
gene30736	gene30736
gene23119	gene23119
gene44298	gene44298
gene5526	gene5526
gene29869	gene29869
gene7155	gene7155
gene3549	gene3549
gene21074	gene21074
gene23560	gene23560
gene2237	gene2237
gene12725	gene12725
gene1051	gene1051
gene4915	gene4915
gene19266	gene19266
gene41663	gene41663
gene5502	gene5502
gene4475	gene4475
gene32074	gene32074
gene23859	gene23859
gene19524	gene19524
gene1570	gene1570
gene19541	gene19541
gene26851	gene26851
gene10254	gene10254
gene23693	gene23693
gene11860	gene11860
gene7189	gene7189
gene32337	gene32337
gene135	gene135
gene38121	gene38121
gene19430	gene19430
gene5712	gene5712
gene4559	gene4559
gene25071	gene25071
gene40036	gene40036
gene44497	gene44497
gene18725	gene18725
gene29433	gene29433
gene27731	gene27731
gene42666	gene42666
gene26839	gene26839
gene40079	gene40079
gene35597	gene35597
gene29434	gene29434
gene20463	gene20463
gene10024	gene10024
gene32983	gene32983
gene39146	gene39146
gene25668	gene25668
gene42026	gene42026
gene18467	gene18467
gene28145	gene28145
gene5853	gene5853
gene15577	gene15577
gene25595	gene25595
gene20813	gene20813
gene31456	gene31456
gene2227	gene2227
gene7006	gene7006
gene38065	gene38065
gene2657	gene2657
gene12392	gene12392
gene20236	gene20236
gene5472	gene5472
gene38626	gene38626
gene14662	gene14662
gene16298	gene16298
gene28423	gene28423
gene33800	gene33800
gene6242	gene6242
gene25594	gene25594
gene19671	gene19671
gene29012	gene29012
gene32719	gene32719
gene2088	gene2088
gene22238	gene22238
gene28796	gene28796
gene12338	gene12338
gene14346	gene14346
gene41902	gene41902
gene33407	gene33407
gene13936	gene13936
gene14543	gene14543
gene4946	gene4946
gene39411	gene39411
gene8451	gene8451
gene44738	gene44738
gene2075	gene2075
gene28616	gene28616
gene39722	gene39722
gene13916	gene13916
gene25159	gene25159
gene28180	gene28180
gene22869	gene22869
gene44354	gene44354
gene36534	gene36534
gene13678	gene13678
gene22266	gene22266
gene38156	gene38156
gene23691	gene23691
gene13435	gene13435
gene44294	gene44294
gene39414	gene39414
gene5351	gene5351
gene18821	gene18821
gene39916	gene39916
gene27800	gene27800
gene28358	gene28358
gene36201	gene36201
gene7247	gene7247
gene25150	gene25150
gene11048	gene11048
gene12867	gene12867
gene12743	gene12743
gene18658	gene18658
gene43046	gene43046
gene33419	gene33419
gene34087	gene34087
gene34843	gene34843
gene40676	gene40676
gene4827	gene4827
gene12866	gene12866
gene14428	gene14428
gene7921	gene7921
gene36215	gene36215
gene14579	gene14579
gene30496	gene30496
gene41642	gene41642
gene18151	gene18151
gene11547	gene11547
gene42948	gene42948
gene24607	gene24607
gene1248	gene1248
gene4716	gene4716
gene4820	gene4820
gene11986	gene11986
gene30368	gene30368
gene26171	gene26171
gene21332	gene21332
gene4857	gene4857
gene16082	gene16082
gene30215	gene30215
gene39401	gene39401
gene8810	gene8810
gene12170	gene12170
gene28288	gene28288
gene24123	gene24123
gene34905	gene34905
gene1291	gene1291
gene24964	gene24964
gene15435	gene15435
gene18123	gene18123
gene42063	gene42063
gene6679	gene6679
gene4905	gene4905
gene3971	gene3971
gene26952	gene26952
gene30386	gene30386
gene2264	gene2264
gene2984	gene2984
gene11770	gene11770
gene35299	gene35299
gene42825	gene42825
gene13436	gene13436
gene47231	gene47231
gene10465	gene10465
gene27236	gene27236
gene42267	gene42267
gene11795	gene11795
gene21326	gene21326
gene30401	gene30401
gene1995	gene1995
gene20062	gene20062
gene6381	gene6381
gene32073	gene32073
gene18125	gene18125
gene75	gene75
gene7980	gene7980
gene25212	gene25212
gene36610	gene36610
gene12328	gene12328
gene9639	gene9639
gene1988	gene1988
gene8500	gene8500
gene38191	gene38191
gene13538	gene13538
gene15810	gene15810
gene15856	gene15856
gene14652	gene14652
gene14038	gene14038
gene13370	gene13370
gene38182	gene38182
gene25096	gene25096
gene729	gene729
gene13271	gene13271
gene20054	gene20054
gene2899	gene2899
gene7121	gene7121
gene42053	gene42053
gene23277	gene23277
gene2244	gene2244
gene32172	gene32172
gene28688	gene28688
gene20186	gene20186
gene19618	gene19618
gene24637	gene24637
gene8619	gene8619
gene31642	gene31642
gene37803	gene37803
gene3316	gene3316
gene36336	gene36336
gene42589	gene42589
gene28282	gene28282
gene13343	gene13343
gene2155	gene2155
gene11660	gene11660
gene12998	gene12998
gene17269	gene17269
gene39719	gene39719
gene14232	gene14232
gene3297	gene3297
gene35239	gene35239
gene7792	gene7792
gene15639	gene15639
gene39389	gene39389
gene47222	gene47222
gene42128	gene42128
gene3611	gene3611
gene7793	gene7793
gene28198	gene28198
gene44192	gene44192
gene16262	gene16262
gene13314	gene13314
gene34841	gene34841
gene27619	gene27619
gene13506	gene13506
gene29763	gene29763
gene12858	gene12858
gene3409	gene3409
gene28627	gene28627
gene1116	gene1116
gene25753	gene25753
gene17160	gene17160
gene29629	gene29629
gene31939	gene31939
gene40486	gene40486
gene30139	gene30139
gene36018	gene36018
gene39296	gene39296
gene39720	gene39720
gene41777	gene41777
gene38585	gene38585
gene40585	gene40585
gene9076	gene9076
gene1352	gene1352
gene41775	gene41775
gene34947	gene34947
gene38507	gene38507
gene1564	gene1564
gene1589	gene1589
gene13236	gene13236
gene21081	gene21081
gene7285	gene7285
gene7732	gene7732
gene41975	gene41975
gene34802	gene34802
gene4596	gene4596
gene15864	gene15864
gene13112	gene13112
gene18818	gene18818
gene11158	gene11158
gene18663	gene18663
gene14003	gene14003
gene13668	gene13668
gene21964	gene21964
gene23203	gene23203
gene22656	gene22656
gene9641	gene9641
gene4024	gene4024
gene41061	gene41061
gene26860	gene26860
gene15759	gene15759
gene17457	gene17457
gene41658	gene41658
gene41905	gene41905
gene4999	gene4999
gene37420	gene37420
gene30589	gene30589
gene42274	gene42274
gene43448	gene43448
gene11956	gene11956
gene29909	gene29909
gene25017	gene25017
gene7849	gene7849
gene8173	gene8173
gene9665	gene9665
gene3070	gene3070
gene11028	gene11028
gene9558	gene9558
gene21997	gene21997
gene45441	gene45441
gene79	gene79
gene26187	gene26187
gene4533	gene4533
gene19483	gene19483
gene30022	gene30022
gene32875	gene32875
gene9646	gene9646
gene26395	gene26395
gene25758	gene25758
gene760	gene760
gene21663	gene21663
gene7766	gene7766
gene10468	gene10468
gene24156	gene24156
gene30731	gene30731
gene42690	gene42690
gene36450	gene36450
gene14045	gene14045
gene21831	gene21831
gene41036	gene41036
gene23863	gene23863
gene40171	gene40171
gene20065	gene20065
gene23858	gene23858
gene3541	gene3541
gene17899	gene17899
gene46137	gene46137
gene46138	gene46138
gene31966	gene31966
gene37346	gene37346
gene36686	gene10969
gene10969	gene1206
gene1206	gene24290
gene24290	gene37273
gene37273	gene4389
gene4389	gene30035
gene30035	gene25913
gene25913	gene19920
gene19920	gene13240
gene13240	gene28867
gene28867	gene25911
gene25911	gene1197
gene1197	gene26699
gene26699	gene6317
gene6317	gene23981
gene23981	gene45316
gene45316	gene23383
gene23383	gene21694
gene21694	gene37758
gene37758	gene1480
gene1480	gene17961
gene17961	gene15479
gene15479	gene19008
gene19008	gene42938
gene42938	gene18127
gene18127	gene31533
gene31533	gene7446
gene7446	gene19561
gene19561	gene17164
gene17164	gene37959
gene37959	gene22019
gene22019	gene18268
gene18268	gene5664
gene5664	gene16647
gene16647	gene42239
gene42239	gene44373
gene44373	gene17937
gene17937	gene15839
gene15839	gene18529
gene18529	gene16913
gene16913	gene3510
gene3510	gene40727
gene40727	gene9282
gene9282	gene29007
gene29007	gene35243
gene35243	gene28800
gene28800	gene1695
gene1695	gene28455
gene28455	gene16317
gene16317	gene28250
gene28250	gene7733
gene7733	gene37133
gene37133	gene3115
gene3115	gene3096
gene3096	gene23458
gene23458	gene25005
gene25005	gene23284
gene23284	gene33001
gene33001	gene6407
gene6407	gene5277
gene5277	gene1637
gene1637	gene1663
gene1663	gene14879
gene14879	gene9802
gene9802	gene37160
gene37160	gene41274
gene41274	gene19431
gene19431	gene17207
gene17207	gene2935
gene2935	gene26704
gene26704	gene23642
gene23642	gene36105
gene36105	gene40986
gene40986	gene42021
gene42021	gene6984
gene6984	gene25765
gene25765	gene25947
gene25947	gene2656
gene2656	gene32170
gene32170	gene3722
gene3722	gene38583
gene38583	gene19411
gene19411	gene20407
gene20407	gene32527
gene32527	gene2682
gene2682	gene35758
gene35758	gene36135
gene36135	gene42250
gene42250	gene27771
gene27771	gene39294
gene39294	gene1842
gene1842	gene2930
gene2930	gene36237
gene36237	gene18632
gene18632	gene32545
gene32545	gene3153
gene3153	gene15118
gene15118	gene29986
gene29986	gene22156
gene22156	gene23330
gene23330	gene41483
gene41483	gene42529
gene42529	gene5375
gene5375	gene1221
gene1221	gene44920
gene44920	gene42085
gene42085	gene43021
gene43021	gene26354
gene26354	gene898
gene898	gene37827
gene37827	gene11152
gene11152	gene5840
gene5840	gene34796
gene34796	gene606
gene606	gene385
gene385	gene1667
gene1667	gene24813
gene24813	gene40449
gene40449	gene13230
gene13230	gene39162
gene39162	gene43043
gene43043	gene3117
gene3117	gene5913
gene5913	gene4594
gene4594	gene37729
gene37729	gene19980
gene19980	gene13229
gene13229	gene13201
gene13201	gene19520
gene19520	gene15796
gene15796	gene1038
gene1038	gene15874
gene15874	gene30086
gene30086	gene20202
gene20202	gene32128
gene32128	gene26324
gene26324	gene30210
gene30210	gene19575
gene19575	gene26195
gene26195	gene42579
gene42579	gene11303
gene11303	gene12533
gene12533	gene24276
gene24276	gene39415
gene39415	gene40524
gene40524	gene13408
gene13408	gene41407
gene41407	gene43873
gene43873	gene24332
gene24332	gene13982
gene13982	gene23851
gene23851	gene38267
gene38267	gene35756
gene35756	gene27934
gene27934	gene1668
gene1668	gene28835
gene28835	gene2727
gene2727	gene27621
gene27621	gene8254
gene8254	gene18860
gene18860	gene13643
gene13643	gene37058
gene37058	gene29269
gene29269	gene9015
gene9015	gene809
gene809	gene33422
gene33422	gene29622
gene29622	gene36815
gene36815	gene24968
gene24968	gene44253
gene44253	gene36486
gene36486	gene18444
gene18444	gene23352
gene23352	gene42187
gene42187	gene17775
gene17775	gene36972
gene36972	gene42482
gene42482	gene23644
gene23644	gene17857
gene17857	gene35608
gene35608	gene24092
gene24092	gene40663
gene40663	gene560
gene560	gene1308
gene1308	gene5481
gene5481	gene45021
gene45021	gene8045
gene8045	gene30800
gene30800	gene1953
gene1953	gene35671
gene35671	gene12977
gene12977	gene20043
gene20043	gene3298
gene3298	gene16692
gene16692	gene32129
gene32129	gene8047
gene8047	gene8263
gene8263	gene46991
gene46991	gene31075
gene31075	gene38705
gene38705	gene10360
gene10360	gene23393
gene23393	gene43763
gene43763	gene85
gene85	gene10828
gene10828	gene3056
gene3056	gene6382
gene6382	gene26363
gene26363	gene26566
gene26566	gene23524
gene23524	gene36136
gene36136	gene32986
gene32986	gene28245
gene28245	gene15789
gene15789	gene19901
gene19901	gene42826
gene42826	gene20058
gene20058	gene24481
gene24481	gene30385
gene30385	gene13340
gene13340	gene38306
gene38306	gene17646
gene17646	gene6560
gene6560	gene23968
gene23968	gene8285
gene8285	gene17570
gene17570	gene6019
gene6019	gene15862
gene15862	gene38895
gene38895	gene9825
gene9825	gene35920
gene35920	gene11457
gene11457	gene37995
gene37995	gene38309
gene38309	gene16056
gene16056	gene22521
gene22521	gene13792
gene13792	gene27575
gene27575	gene4771
gene4771	gene7248
gene7248	gene25831
gene25831	gene35462
gene35462	gene17875
gene17875	gene10467
gene10467	gene16287
gene16287	gene35237
gene35237	gene20066
gene20066	gene22436
gene22436	gene21117
gene21117	gene1575
gene1575	gene26205
gene26205	gene36290
gene36290	gene42885
gene42885	gene4776
gene4776	gene21054
gene21054	gene2891
gene2891	gene24898
gene24898	gene10492
gene10492	gene24896
gene24896	gene40148
gene40148	gene36373
gene6811	gene6532
gene36373	gene717
gene6532	gene37358
gene717	gene27190
gene37358	gene25277
gene27190	gene411
gene25277	gene9250
gene411	gene20042
gene9250	gene11027
gene20042	gene35722
gene11027	gene19410
gene35722	gene42331
gene19410	gene25957
gene42331	gene13751
gene25957	gene33042
gene13751	gene15718
gene33042	gene42142
gene15718	gene29447
gene42142	gene7078
gene29447	gene33358
gene7078	gene13793
gene33358	gene29054
gene13793	gene6945
gene29054	gene20840
gene6945	gene41336
gene20840	gene17339
gene41336	gene13159
gene17339	gene39981
gene13159	gene29879
gene39981	gene8284
gene29879	gene5026
gene8284	gene23236
gene5026	gene25592
gene23236	gene29557
gene25592	gene12446
gene29557	gene11607
gene12446	gene10444
gene11607	gene31450
gene10444	gene14344
gene31450	gene8143
gene14344	gene36987
gene8143	gene37272
gene36987	gene44567
gene37272	gene394
gene44567	gene6475
gene394	gene29092
gene6475	gene7221
gene29092	gene2269
gene7221	gene2216
gene2269	gene37337
gene2216	gene19878
gene37337	gene12524
gene19878	gene33854
gene12524	gene45430
gene33854	gene36036
gene45430	gene3060
gene36036	gene40149
gene3060	gene15444
gene40149	gene22537
gene15444	gene11284
gene22537	gene39929
gene11284	gene16319
gene39929	gene32118
gene16319	gene25393
gene32118	gene555
gene25393	gene11936
gene555	gene15402
gene11936	gene16036
gene15402	gene5477
gene16036	gene41670
gene5477	gene14890
gene41670	gene25420
gene14890	gene24579
gene25420	gene32338
gene24579	gene10520
gene32338	gene6018
gene10520	gene28532
gene6018	gene2166
gene28532	gene24193
gene2166	gene72
gene24193	gene44344
gene72	gene3859
gene44344	gene34114
gene3859	gene29230
gene34114	gene41837
gene29230	gene28917
gene41837	gene21300
gene28917	gene17874
gene21300	gene21505
gene17874	gene9848
gene21505	gene34487
gene9848	gene40196
gene34487	gene35572
gene40196	gene37881
gene35572	gene13331
gene37881	gene24109
gene13331	gene43731
gene24109	gene21942
gene43731	gene3746
gene21942	gene47225
gene3746	gene20729
gene47225	gene21867
gene20729	gene26754
gene21867	gene38262
gene26754	gene18118
gene38262	gene9441
gene18118	gene1847
gene9441	gene16316
gene1847	gene425
gene16316	gene47228
gene425	gene24471
gene47228	gene13268
gene24471	gene21055
gene13268	gene43030
gene21055	gene37534
gene43030	gene26706
gene37534	gene30775
gene26706	gene25700
gene30775	gene27013
gene25700	gene40392
gene27013	gene5092
gene40392	gene1054
gene5092	gene28969
gene1054	gene5886
gene28969	gene26786
gene5886	gene13782
gene26786	gene43656
gene13782	gene38908
gene43656	gene9958
gene38908	gene23483
gene9958	gene18278
gene23483	gene18720
gene18278	gene37898
gene18720	gene6815
gene37898	gene35215
gene6815	gene38586
gene35215	gene18656
gene38586	gene35970
gene18656	gene44356
gene35970	gene35457
gene44356	gene17831
gene35457	gene35010
gene17831	gene37738
gene35010	gene5060
gene37738	gene6199
gene5060	gene21110
gene6199	gene15747
gene21110	gene34153
gene15747	gene3490
gene34153	gene13344
gene3490	gene6321
gene13344	gene14877
gene6321	gene2489
gene14877	gene21406
gene2489	gene37277
gene21406	gene36228
gene37277	gene20869
gene36228	gene45432
gene20869	gene44696
gene45432	gene29559
gene44696	gene3055
gene29559	gene10401
gene3055	gene37906
gene10401	gene41052
gene37906	gene6351
gene41052	gene35264
gene6351	gene20788
gene35264	gene10183
gene20788	gene26427
gene10183	gene32291
gene26427	gene2094
gene32291	gene21529
gene2094	gene24674
gene21529	gene11608
gene24674	gene2761
gene11608	gene41030
gene2761	gene39893
gene41030	gene35292
gene39893	gene17830
gene35292	gene15478
gene17830	gene5971
gene15478	gene38015
gene5971	gene40505
gene38015	gene4035
gene40505	gene1576
gene4035	gene8471
gene1576	gene11859
gene8471	gene38797
gene11859	gene42417
gene38797	gene21469
gene42417	gene7597
gene21469	gene27372
gene7597	gene38313
gene27372	gene40481
gene38313	gene47388
gene40481	gene13487
gene47388	gene2364
gene13487	gene761
gene2364	gene33336
gene761	gene16163
gene33336	gene21130
gene16163	gene6835
gene21130	gene11733
gene6835	gene593
gene11733	gene29254
gene593	gene22565
gene29254	gene20968
gene22565	gene10736
gene20968	gene39319
gene10736	gene7984
gene39319	gene26474
gene7984	gene1876
gene26474	gene3082
gene1876	gene9742
gene3082	gene28485
gene9742	gene45404
gene28485	gene2415
gene45404	gene18473
gene2415	gene1946
gene18473	gene45240
gene1946	gene7372
gene45240	gene41301
gene7372	gene42641
gene41301	gene25572
gene42641	gene17356
gene25572	gene2755
gene17356	gene38697
gene2755	gene471
gene38697	gene24831
gene471	gene24555
gene24831	gene40563
gene24555	gene27600
gene40563	gene13394
gene27600	gene21824
gene13394	gene2684
gene21824	gene39903
gene2684	gene7926
gene39903	gene42973
gene7926	gene44677
gene42973	gene18503
gene44677	gene44487
gene18503	gene15512
gene44487	gene5675
gene15512	gene18218
gene5675	gene10984
gene18218	gene17777
gene10984	gene28253
gene17777	gene37987
gene28253	gene42824
gene37987	gene20848
gene42824	gene39154
gene20848	gene1865
gene39154	gene389
gene1865	gene22506
gene389	gene8568
gene22506	gene5466
gene8568	gene23279
gene5466	gene23436
gene23279	gene4963
gene23436	gene6493
gene4963	gene23784
gene6493	gene43106
gene23784	gene28518
gene43106	gene4976
gene28518	gene9945
gene4976	gene38165
gene9945	gene35703
gene38165	gene45110
gene35703	gene15646
gene45110	gene16696
gene15646	gene22963
gene16696	gene28017
gene22963	gene35435
gene28017	gene11613
gene35435	gene13295
gene11613	gene33933
gene13295	gene19104
gene33933	gene18674
gene19104	gene29367
gene18674	gene30390
gene29367	gene17263
gene30390	gene37883
gene17263	gene28056
gene37883	gene32839
gene28056	gene30500
gene32839	gene22306
gene30500	gene23550
gene22306	gene15701
gene23550	gene32933
gene15701	gene14653
gene32933	gene41201
gene14653	gene10131
gene41201	gene39300
gene10131	gene9288
gene39300	gene23433
gene9288	gene2275
gene23433	gene32736
gene2275	gene35273
gene32736	gene33775
gene35273	gene26231
gene33775	gene31936
gene26231	gene11175
gene31936	gene42427
gene11175	gene15909
gene42427	gene24479
gene15909	gene11578
gene24479	gene36600
gene11578	gene7708
gene36600	gene9287
gene7708	gene20445
gene9287	gene27676
gene20445	gene36879
gene27676	gene37096
gene24609	gene10471
gene36879	gene13361
gene37096	gene13117
gene10471	gene19468
gene13361	gene5024
gene13117	gene3001
gene19468	gene27488
gene5024	gene15731
gene3001	gene9070
gene27488	gene40773
gene15731	gene12604
gene9070	gene1305
gene40773	gene1700
gene12604	gene2298
gene1305	gene21711
gene1700	gene6929
gene3515	gene5455
gene2298	gene32998
gene21711	gene32133
gene6929	gene19645
gene5455	gene29063
gene32998	gene38100
gene32133	gene29011
gene19645	gene36260
gene29063	gene10074
gene38100	gene41197
gene29011	gene22517
gene36260	gene25309
gene10074	gene33440
gene41197	gene4451
gene22517	gene12155
gene25309	gene26131
gene33440	gene21311
gene4451	gene2742
gene12155	gene15612
gene26131	gene25953
gene21311	gene35642
gene2742	gene27745
gene17173	gene14899
gene15612	gene42039
gene25953	gene1412
gene35642	gene23257
gene27745	gene35631
gene14899	gene29608
gene42039	gene20540
gene1412	gene24583
gene23257	gene41471
gene35631	gene24336
gene29608	gene20494
gene20540	gene41057
gene24583	gene18971
gene41471	gene19259
gene24336	gene20808
gene20494	gene39778
gene41057	gene1039
gene18971	gene15305
gene19259	gene38206
gene20808	gene27668
gene39778	gene42689
gene1039	gene3761
gene15305	gene41364
gene38206	gene25613
gene27668	gene4964
gene1551	gene36525
gene42689	gene15371
gene3761	gene13489
gene41364	gene34081
gene25613	gene35929
gene4964	gene1198
gene36525	gene16801
gene15371	gene25356
gene13489	gene12327
gene34081	gene35887
gene35929	gene4477
gene1198	gene13601
gene16801	gene21662
gene25356	gene3758
gene12327	gene21779
gene35887	gene18002
gene4477	gene5737
gene13601	gene12295
gene21662	gene7061
gene3758	gene3870
gene21779	gene33303
gene18002	gene40957
gene5737	gene7726
gene12295	gene23434
gene29750	gene30033
gene7061	gene38994
gene3870	gene3819
gene33303	gene40364
gene40957	gene37501
gene7726	gene19719
gene23434	gene25334
gene30033	gene12220
gene38994	gene22046
gene3819	gene30793
gene40364	gene35290
gene37501	gene3186
gene19719	gene1427
gene25334	gene42803
gene12220	gene28068
gene22046	gene22999
gene30793	gene9946
gene35290	gene37023
gene3186	gene15409
gene1427	gene18146
gene42803	gene32068
gene28068	gene39516
gene22999	gene17573
gene9946	gene7217
gene37023	gene12375
gene15409	gene5122
gene18146	gene34762
gene32068	gene9199
gene39516	gene45228
gene17573	gene23595
gene7217	gene37027
gene12375	gene33507
gene29177	gene44502
gene5122	gene20241
gene34762	gene20040
gene9199	gene40413
gene45228	gene18808
gene23595	gene25841
gene37027	gene44187
gene33507	gene15159
gene44502	gene2599
gene20241	gene28108
gene20040	gene3360
gene40413	gene13671
gene18808	gene6483
gene25841	gene688
gene44187	gene25940
gene15159	gene14371
gene2599	gene5808
gene28108	gene7195
gene3360	gene28118
gene13671	gene36511
gene6483	gene35935
gene688	gene42216
gene25940	gene19606
gene14371	gene22491
gene5808	gene12662
gene7195	gene18266
gene28118	gene38354
gene36511	gene37022
gene35935	gene31502
gene42216	gene1028
gene19606	gene22658
gene22491	gene12905
gene12662	gene20727
gene18266	gene27358
gene38354	gene15410
gene37022	gene20508
gene31502	gene30755
gene1028	gene26988
gene22658	gene14606
gene12905	gene16866
gene20727	gene25316
gene27358	gene29010
gene15410	gene42228
gene20508	gene46119
gene30755	gene36294
gene28258	gene36745
gene26988	gene19390
gene14606	gene38695
gene16866	gene34488
gene25316	gene21108
gene29010	gene8028
gene42228	gene15174
gene46119	gene24577
gene36294	gene14260
gene36745	gene43307
gene19390	gene40387
gene38695	gene34418
gene34488	gene11887
gene21108	gene17996
gene8028	gene42009
gene15174	gene3745
gene24577	gene13734
gene14260	gene8994
gene43307	gene11170
gene40387	gene13983
gene34418	gene42113
gene11887	gene13338
gene17996	gene42096
gene42009	gene5768
gene3745	gene6891
gene13734	gene33941
gene8994	gene8417
gene11170	gene17367
gene13983	gene30258
gene42113	gene25067
gene13338	gene2734
gene42096	gene13490
gene5768	gene27289
gene6891	gene8247
gene33941	gene5039
gene8417	gene7665
gene17367	gene10494
gene30258	gene17903
gene25067	gene8543
gene2734	gene5503
gene13490	gene21263
gene27289	gene41025
gene8247	gene8447
gene5039	gene17898
gene7665	gene21013
gene10494	gene27379
gene17903	gene8550
gene8543	gene35984
gene5503	gene41780
gene21263	gene25379
gene41025	gene9115
gene8447	gene1271
gene17898	gene24538
gene21013	gene7997
gene27379	gene38264
gene8550	gene3446
gene35984	gene1538
gene41780	gene28990
gene25379	gene1884
gene9115	gene1569
gene1271	gene40210
gene24538	gene25361
gene30546	gene36971
gene7997	gene9656
gene38264	gene37510
gene3446	gene36667
gene1538	gene668
gene28990	gene20916
gene1884	gene3656
gene1569	gene29209
gene40210	gene39995
gene25361	gene19546
gene36971	gene22000
gene9656	gene12071
gene37510	gene22201
gene36667	gene27620
gene668	gene14967
gene20916	gene41630
gene3656	gene44524
gene29209	gene40491
gene39995	gene44182
gene19546	gene7079
gene22000	gene35308
gene12071	gene29419
gene22201	gene41506
gene27620	gene26178
gene14967	gene15719
gene41630	gene1321
gene44524	gene35559
gene40491	gene7238
gene44182	gene13708
gene7079	gene38535
gene35308	gene17203
gene29419	gene10236
gene41506	gene1973
gene26178	gene28922
gene15719	gene33261
gene1321	gene34985
gene35559	gene18192
gene7238	gene3795
gene13708	gene20412
gene38187	gene15303
gene38535	gene28881
gene17203	gene42632
gene10236	gene31485
gene1973	gene42780
gene38355	gene20233
gene28922	gene42107
gene33261	gene22916
gene34985	gene36154
gene18192	gene35851
gene3795	gene3176
gene20412	gene32379
gene15303	gene15471
gene28881	gene41509
gene42632	gene37118
gene23499	gene26936
gene31485	gene18815
gene42780	gene21826
gene20233	gene41313
gene42107	gene15848
gene22916	gene16274
gene36154	gene25091
gene35851	gene17117
gene3176	gene44258
gene32379	gene4409
gene15471	gene19150
gene41509	gene24366
gene37118	gene24991
gene26936	gene39291
gene18815	gene41026
gene21826	gene28010
gene41313	gene27704
gene15848	gene9049
gene16274	gene25530
gene25091	gene18670
gene17117	gene13127
gene44258	gene3561
gene29224	gene23825
gene15653	gene10388
gene4409	gene25040
gene19150	gene41687
gene24366	gene11161
gene24991	gene25694
gene39291	gene32463
gene41026	gene18440
gene28010	gene33164
gene27704	gene24288
gene9049	gene19308
gene25530	gene27189
gene18670	gene13172
gene13127	gene23201
gene3561	gene32830
gene23825	gene5054
gene10388	gene23557
gene25040	gene15399
gene41687	gene36866
gene11161	gene26179
gene25694	gene34735
gene32463	gene6150
gene10983	gene11034
gene18440	gene18073
gene43050	gene19513
gene33164	gene20648
gene15729	gene40223
gene24288	gene22484
gene19308	gene41988
gene24289	gene28229
gene27189	gene446
gene13172	gene18263
gene23201	gene8051
gene32830	gene9405
gene5054	gene36471
gene23557	gene27776
gene15399	gene17592
gene36595	gene8992
gene36866	gene35655
gene26179	gene27386
gene13064	gene15281
gene34735	gene41806
gene6150	gene3723
gene11034	gene38831
gene35241	gene6417
gene18073	gene21652
gene19513	gene40484
gene20648	gene11333
gene40223	gene35433
gene14002	gene19752
gene22484	gene971
gene41988	gene3863
gene28229	gene6860
gene446	gene30241
gene18263	gene7484
gene35191	gene13469
gene8051	gene25759
gene9405	gene43720
gene36471	gene33134
gene27776	gene28982
gene17592	gene37014
gene8992	gene41700
gene35655	gene22519
gene19514	gene7174
gene12713	gene25378
gene27386	gene36523
gene40454	gene25638
gene15281	gene12963
gene41806	gene27348
gene37148	gene18708
gene3723	gene28486
gene38831	gene36309
gene6417	gene1415
gene21652	gene5576
gene40484	gene32958
gene11333	gene24938
gene35433	gene2610
gene19752	gene13584
gene971	gene36564
gene3863	gene42540
gene6860	gene40513
gene38189	gene6125
gene30241	gene27415
gene7484	gene5050
gene13469	gene45312
gene25759	gene25162
gene43720	gene28102
gene33134	gene20499
gene27729	gene28610
gene28982	gene36727
gene37014	gene39373
gene41700	gene15470
gene22519	gene12158
gene7174	gene42779
gene25378	gene13232
gene36523	gene35856
gene14915	gene7119
gene25638	gene19108
gene12963	gene234
gene27348	gene9401
gene7513	gene2342
gene18708	gene19597
gene7266	gene22294
gene28486	gene24909
gene36309	gene39963
gene1415	gene17895
gene5576	gene3904
gene32958	gene40619
gene10167	gene17135
gene32829	gene12683
gene24938	gene27288
gene2610	gene26939
gene13584	gene1535
gene36564	gene5793
gene42540	gene42007
gene42164	gene27526
gene40513	gene26859
gene6125	gene29626
gene27415	gene10941
gene5050	gene11112
gene10567	gene7265
gene45312	gene33256
gene25162	gene19670
gene28102	gene29962
gene33470	gene32221
gene20499	gene3950
gene28610	gene16010
gene36727	gene13364
gene39373	gene33135
gene15470	gene29456
gene12158	gene17963
gene42779	gene37867
gene13232	gene40748
gene35856	gene42563
gene25625	gene6001
gene7119	gene41207
gene12922	gene26666
gene35922	gene22186
gene19108	gene41586
gene234	gene32468
gene9401	gene45106
gene2342	gene41211
gene20673	gene9190
gene19597	gene4514
gene22294	gene1475
gene24909	gene27205
gene25633	gene41024
gene39963	gene13170
gene17895	gene8956
gene3904	gene15615
gene40619	gene11394
gene17135	gene28658
gene12683	gene24592
gene27288	gene8659
gene26939	gene32171
gene1535	gene26464
gene5793	gene43843
gene42007	gene1046
gene27526	gene14894
gene26859	gene25245
gene29626	gene28637
gene10941	gene14478
gene11112	gene11127
gene7265	gene20237
gene25778	gene41206
gene33256	gene25616
gene18018	gene8847
gene19670	gene16631
gene29962	gene2301
gene32221	gene36990
gene41539	gene376
gene17129	gene40940
gene3950	gene8528
gene36178	gene27191
gene6205	gene29371
gene16010	gene25604
gene13364	gene21796
gene33135	gene11705
gene29456	gene24713
gene17963	gene26212
gene37867	gene38380
gene40748	gene5025
gene9878	gene38243
gene42563	gene46994
gene6001	gene33542
gene41207	gene31447
gene26666	gene3814
gene22186	gene28476
gene41586	gene41470
gene32468	gene31519
gene45106	gene7872
gene41211	gene26269
gene44179	gene43264
gene9190	gene14055
gene4514	gene6931
gene161	gene2119
gene1475	gene40529
gene27205	gene18435
gene41024	gene30859
gene13170	gene39700
gene44178	gene30160
gene8956	gene23023
gene15615	gene27690
gene11394	gene33204
gene28658	gene25266
gene24592	gene16072
gene8659	gene1081
gene32171	gene18717
gene26464	gene35757
gene43843	gene35454
gene1046	gene28016
gene14894	gene45428
gene25245	gene35523
gene28637	gene30113
gene14478	gene3138
gene11127	gene5022
gene20237	gene31068
gene41206	gene19011
gene9323	gene5765
gene25616	gene10092
gene8847	gene1265
gene16631	gene12757
gene2301	gene16766
gene34006	gene13714
gene36868	gene43147
gene36990	gene27387
gene376	gene40034
gene40940	gene28918
gene8528	gene1920
gene27191	gene18136
gene29371	gene8327
gene25604	gene21611
gene23525	gene39938
gene2802	gene20867
gene21796	gene9174
gene11705	gene8638
gene24713	gene35609
gene26212	gene5261
gene38380	gene29302
gene5025	gene3341
gene38243	gene39946
gene46994	gene36862
gene33542	gene6119
gene22976	gene18716
gene12733	gene47193
gene31447	gene20619
gene3814	gene15847
gene27286	gene22896
gene28476	gene12889
gene41470	gene45004
gene31519	gene24031
gene7872	gene43254
gene26269	gene20842
gene43264	gene28923
gene14055	gene36695
gene6931	gene20025
gene2119	gene23755
gene40529	gene33037
gene18435	gene24879
gene30859	gene22281
gene39700	gene28283
gene30160	gene8019
gene23023	gene20539
gene27690	gene36088
gene33204	gene42169
gene25266	gene2507
gene16072	gene43263
gene1081	gene44090
gene18717	gene26836
gene35757	gene41384
gene35454	gene21082
gene28016	gene19096
gene45428	gene38259
gene35523	gene3622
gene40400	gene8232
gene25180	gene21314
gene30113	gene8964
gene3138	gene15567
gene37324	gene25201
gene5022	gene38102
gene24519	gene12365
gene31068	gene35698
gene19011	gene5231
gene20886	gene45376
gene5008	gene25785
gene5765	gene28279
gene10092	gene16797
gene1265	gene40238
gene12757	gene27226
gene16766	gene178
gene1628	gene21708
gene313	gene41360
gene13714	gene21220
gene43147	gene28035
gene27387	gene40889
gene40034	gene42447
gene28918	gene2027
gene5312	gene19464
gene1920	gene40705
gene18136	gene36588
gene8327	gene42177
gene32336	gene17590
gene8749	gene11773
gene21611	gene31596
gene39938	gene33131
gene20867	gene45073
gene9013	gene8769
gene32528	gene15557
gene9174	gene12934
gene8638	gene145
gene35609	gene13173
gene10057	gene204
gene5261	gene18669
gene29302	gene19615
gene3341	gene14339
gene39946	gene17789
gene36862	gene12849
gene6119	gene23790
gene18716	gene37343
gene47193	gene29411
gene20619	gene29421
gene22435	gene44254
gene15847	gene26617
gene7822	gene44281
gene22896	gene36742
gene27287	gene1323
gene12889	gene6781
gene45004	gene32935
gene41316	gene36640
gene24031	gene23130
gene43254	gene41705
gene20842	gene18196
gene28923	gene23986
gene36695	gene21079
gene17453	gene36554
gene20025	gene17343
gene23755	gene37417
gene33037	gene26191
gene36481	gene9368
gene36823	gene21578
gene36983	gene28284
gene6923	gene13152
gene22562	gene22853
gene22685	gene13672
gene24879	gene7207
gene28048	gene23510
gene22281	gene33193
gene30803	gene39117
gene28283	gene21607
gene8019	gene16315
gene20539	gene41155
gene36088	gene41156
gene881	gene25312
gene42169	gene40588
gene2507	gene24410
gene43263	gene7013
gene44090	gene19616
gene26836	gene45407
gene15614	gene34168
gene41384	gene35627
gene21082	gene7569
gene19096	gene26914
gene38259	gene33322
gene3622	gene36927
gene8232	gene36878
gene21314	gene43993
gene8964	gene8425
gene10046	gene4943
gene32209	gene18846
gene15567	gene43964
gene25201	gene17897
gene38102	gene23392
gene12365	gene8751
gene35698	gene12196
gene5231	gene42127
gene45376	gene3725
gene3198	gene22708
gene6816	gene42527
gene10001	gene20064
gene25785	gene21129
gene28279	gene27004
gene19305	gene22264
gene29151	gene10410
gene15180	gene23987
gene15480	gene24194
gene17201	gene26902
gene16797	gene31438
gene40238	gene16190
gene27226	gene25622
gene178	gene40647
gene21708	gene37356
gene41360	gene36112
gene5097	gene33805
[truncated: 347 more rows]

## Sheet: P<0.01
union	intersection	noncollapsed only	collapsed only
gene3721	gene3721	gene347	gene36686
gene19899	gene19899	gene47193	gene2682
gene42671	gene42671	gene35935	gene85
gene42676	gene42676	gene15303	gene38895
gene42672	gene42672	gene45228	gene4776
gene37921	gene37921	gene38354	gene6811
gene15613	gene15613	gene15174	gene411
gene34906	gene34906	gene27189	gene11027
gene14624	gene14624	gene34762	gene19410
gene15859	gene15859	gene2734	gene13751
gene36375	gene36375	gene26464	gene15718
gene42673	gene42673	gene37023	gene12446
gene8222	gene8222	gene42780	gene12524
gene12726	gene12726	gene18266	gene16319
gene41457	gene41457	gene28118	gene25393
gene36379	gene36379	gene42007	gene555
gene5786	gene5786	gene5039	gene32338
gene15788	gene15788	gene18146	gene41837
gene11046	gene11046	gene8028	gene35572
gene11047	gene11047	gene8447	gene43731
gene18410	gene18410	gene16010	gene3746
gene42800	gene42800	gene34735	gene9441
gene29321	gene29321	gene33507	gene24471
gene37947	gene37947	gene1081	gene21055
gene16125	gene16125	gene20508	gene43030
gene5023	gene5023	gene1538	gene26706
gene42670	gene42670	gene7665	gene30775
gene12223	gene12223	gene13708	gene5886
gene3047	gene3047	gene10388	gene35215
gene19020	gene19020	gene42127	gene35970
gene29780	gene29780	gene688	gene37738
gene25137	gene25137	gene21013	gene6199
gene12224	gene12224	gene34985	gene21406
gene37743	gene37743	gene23023	gene44696
gene11301	gene11301	gene22896	gene3055
gene11299	gene11299	gene8417	gene41052
gene1930	gene1930	gene32068	gene35264
gene42588	gene42588	gene12849	gene24674
gene30838	gene30838	gene36866	gene4035
gene42271	gene42271	gene13671	gene38797
gene36382	gene36382	gene20727	gene42417
gene15117	gene15117	gene15409	gene2364
gene37399	gene37399	gene17898	gene45404
gene8798	gene8798	gene27348	gene1946
gene24871	gene24871	gene39373	gene7372
gene26788	gene26788	gene3745	gene41301
gene34904	gene34904	gene37417	gene17356
gene43337	gene43337	gene27620	gene471
gene12724	gene12724	gene7217	gene40563
gene44695	gene44695	gene15399	gene27600
gene558	gene558	gene20412	gene13394
gene656	gene656	gene40513	gene21824
gene37398	gene37398	gene6860	gene39903
gene24650	gene24650	gene18192	gene42973
gene6810	gene6810	gene9199	gene28253
gene29323	gene29323	gene11161	gene23279
gene37926	gene37926	gene38264	gene23784
gene21233	gene21233	gene12365	gene28518
gene2312	gene2312	gene31485	gene28017
gene2300	gene2300	gene13338	gene35435
gene2308	gene2308	gene27289	gene13295
gene2056	gene2056	gene1321	gene29367
gene2303	gene2303	gene15159	gene28056
gene34425	gene34425	gene21652	gene41201
gene26437	gene26437	gene42113	gene2275
gene24226	gene24226	gene6483	gene32736
gene1053	gene1053	gene20241	gene26231
gene5831	gene5831	gene33261	gene31936
gene27185	gene27185	gene5765	gene42427
gene5866	gene5866	gene7238	gene15909
gene14544	gene14544	gene37022	gene11578
gene35207	gene35207	gene35984	gene36600
gene37924	gene37924	gene14260	gene7708
gene40452	gene40452	gene12662	gene20445
gene2307	gene2307	gene41313	gene24609
gene28829	gene28829	gene15410	gene10471
gene19021	gene19021		gene13361
gene9039	gene9039		gene15731
gene30798	gene30798		gene40773
gene34903	gene34903		gene12604
gene16035	gene16035		gene1700
gene23256	gene23256		gene3515
gene42265	gene42265		gene21711
gene1942	gene1942		gene5455
gene3614	gene3614		gene32133
gene41641	gene41641		gene19645
gene12875	gene12875		gene29063
gene13518	gene13518		gene38100
gene42268	gene42268		gene10074
gene38325	gene38325		gene22517
gene25238	gene25238		gene2742
gene3627	gene3627		gene17173
gene34908	gene34908		gene15612
gene34907	gene34907		gene25953
gene33711	gene33711		gene35642
gene20880	gene20880		gene14899
gene37413	gene37413		gene1412
gene5741	gene5741		gene23257
gene2316	gene2316		gene35631
gene8223	gene8223		gene29608
gene37925	gene37925		gene20494
gene35788	gene35788		gene19259
gene38128	gene38128		gene20808
gene35326	gene35326		gene39778
gene28168	gene28168		gene1039
gene511	gene511		gene15305
gene4558	gene4558		gene38206
gene2302	gene2302		gene1551
gene30090	gene30090		gene42689
gene19019	gene19019		gene3761
gene366	gene366		gene41364
gene10939	gene10939		gene25613
gene30548	gene30548		gene13489
gene5843	gene5843		gene34081
gene1050	gene1050		gene35929
gene21499	gene21499		gene25356
gene3717	gene3717		gene12327
gene2310	gene2310		gene35887
gene19112	gene19112		gene13601
gene2736	gene2736		gene21662
gene26823	gene26823		gene21779
gene12447	gene12447		gene18002
gene17901	gene17901		gene29750
gene12980	gene12980		gene7061
gene15980	gene15980		gene33303
gene19882	gene19882		gene40957
gene22980	gene22980		gene7726
gene6315	gene6315		gene40364
gene22452	gene22452		gene37501
gene19010	gene19010		gene19719
gene29781	gene29781		gene25334
gene28251	gene28251		gene35290
gene1357	gene1357		gene1427
gene9011	gene9011		gene28068
gene25862	gene25862		gene22999
gene25072	gene25072
gene38935	gene38935
gene18350	gene18350
gene26847	gene26847
gene8224	gene8224
gene29289	gene29289
gene36921	gene36921
gene2344	gene2344
gene5612	gene5612
gene22267	gene22267
gene28999	gene28999
gene5981	gene5981
gene13516	gene13516
gene35610	gene35610
gene1787	gene1787
gene22981	gene22981
gene1929	gene1929
gene11854	gene11854
gene6177	gene6177
gene30073	gene30073
gene15984	gene15984
gene27384	gene27384
gene28175	gene28175
gene2904	gene2904
gene28179	gene28179
gene8048	gene8048
gene2903	gene2903
gene19879	gene19879
gene27449	gene27449
gene24878	gene24878
gene25657	gene25657
gene18530	gene18530
gene19016	gene19016
gene10505	gene10505
gene36749	gene36749
gene6812	gene6812
gene6904	gene6904
gene2304	gene2304
gene21357	gene21357
gene12222	gene12222
gene27921	gene27921
gene31489	gene31489
gene23449	gene23449
gene19957	gene19957
gene24843	gene24843
gene27718	gene27718
gene24916	gene24916
gene8996	gene8996
gene41398	gene41398
gene28797	gene28797
gene44919	gene44919
gene28787	gene28787
gene31484	gene31484
gene3766	gene3766
gene7821	gene7821
gene27427	gene27427
gene12860	gene12860
gene29280	gene29280
gene28788	gene28788
gene34727	gene34727
gene7241	gene7241
gene16920	gene16920
gene27014	gene27014
gene38512	gene38512
gene24072	gene24072
gene23773	gene23773
gene1584	gene1584
gene3970	gene3970
gene38339	gene38339
gene1793	gene1793
gene12448	gene12448
gene17651	gene17651
gene27100	gene27100
gene42696	gene42696
gene24632	gene24632
gene5066	gene5066
gene18684	gene18684
gene3402	gene3402
gene42584	gene42584
gene3776	gene3776
gene38748	gene38748
gene33296	gene33296
gene36437	gene36437
gene2176	gene2176
gene3403	gene3403
gene40222	gene40222
gene25099	gene25099
gene22030	gene22030
gene18876	gene18876
gene33913	gene33913
gene13863	gene13863
gene19911	gene19911
gene35238	gene35238
gene31577	gene31577
gene9167	gene9167
gene21725	gene21725
gene807	gene807
gene38749	gene38749
gene9637	gene9637
gene12412	gene12412
gene2313	gene2313
gene14024	gene14024
gene23818	gene23818
gene22987	gene22987
gene13076	gene13076
gene21498	gene21498
gene13118	gene13118
gene25884	gene25884
gene19511	gene19511
gene24157	gene24157
gene28278	gene28278
gene28280	gene28280
gene7838	gene7838
gene21508	gene21508
gene6264	gene6264
gene12878	gene12878
gene19114	gene19114
gene19883	gene19883
gene24352	gene24352
gene12520	gene12520
gene31961	gene31961
gene12017	gene12017
gene24658	gene24658
gene39520	gene39520
gene37949	gene37949
gene13551	gene13551
gene12157	gene12157
gene9743	gene9743
gene21522	gene21522
gene6898	gene6898
gene5001	gene5001
gene12370	gene12370
gene25186	gene25186
gene19017	gene19017
gene28181	gene28181
gene21266	gene21266
gene20757	gene20757
gene7126	gene7126
gene23319	gene23319
gene12859	gene12859
gene27347	gene27347
gene3711	gene3711
gene30433	gene30433
gene25187	gene25187
gene40990	gene40990
gene7494	gene7494
gene8227	gene8227
gene33554	gene33554
gene32157	gene32157
gene11863	gene11863
gene8121	gene8121
gene34334	gene34334
gene35874	gene35874
gene7283	gene7283
gene21775	gene21775
gene41090	gene41090
gene15990	gene15990
gene25064	gene25064
gene6149	gene6149
gene10362	gene10362
gene12877	gene12877
gene38832	gene38832
gene24034	gene24034
gene3559	gene3559
gene29868	gene29868
gene3340	gene3340
gene24003	gene24003
gene2605	gene2605
gene24967	gene24967
gene23660	gene23660
gene33453	gene33453
gene29308	gene29308
gene5533	gene5533
gene38945	gene38945
gene4407	gene4407
gene23720	gene23720
gene3125	gene3125
gene15662	gene15662
gene1115	gene1115
gene19018	gene19018
gene33458	gene33458
gene36532	gene36532
gene1158	gene1158
gene6424	gene6424
gene2266	gene2266
gene27300	gene27300
gene33478	gene33478
gene28782	gene28782
gene31061	gene31061
gene10493	gene10493
gene42329	gene42329
gene34797	gene34797
gene26938	gene26938
gene36202	gene36202
gene21345	gene21345
gene40488	gene40488
gene9170	gene9170
gene40374	gene40374
gene1360	gene1360
gene24458	gene24458
gene36589	gene36589
gene26322	gene26322
gene24591	gene24591
gene2906	gene2906
gene37919	gene37919
gene21378	gene21378
gene18772	gene18772
gene34866	gene34866
gene43010	gene43010
gene28287	gene28287
gene45311	gene45311
gene42269	gene42269
gene12444	gene12444
gene36611	gene36611
gene34426	gene34426
gene11548	gene11548
gene26386	gene26386
gene32418	gene32418
gene4914	gene4914
gene19014	gene19014
gene23687	gene23687
gene34443	gene34443
gene31448	gene31448
gene43085	gene43085
gene5982	gene5982
gene20879	gene20879
gene39406	gene39406
gene34396	gene34396
gene27363	gene27363
gene3692	gene3692
gene12452	gene12452
gene37402	gene37402
gene23780	gene23780
gene10920	gene10920
gene4985	gene4985
gene658	gene658
gene15630	gene15630
gene8343	gene8343
gene42488	gene42488
gene1591	gene1591
gene2239	gene2239
gene9009	gene9009
gene18636	gene18636
gene43805	gene43805
gene6328	gene6328
gene4548	gene4548
gene14519	gene14519
gene20490	gene20490
gene30836	gene30836
gene35061	gene35061
gene24918	gene24918
gene10356	gene10356
gene38142	gene38142
gene32292	gene32292
gene14460	gene14460
gene3700	gene3700
gene35951	gene35951
gene41362	gene41362
gene39145	gene39145
gene30460	gene30460
gene7691	gene7691
gene28783	gene28783
gene37884	gene37884
gene32997	gene32997
gene30736	gene30736
gene23119	gene23119
gene44298	gene44298
gene5526	gene5526
gene29869	gene29869
gene7155	gene7155
gene3549	gene3549
gene21074	gene21074
gene23560	gene23560
gene2237	gene2237
gene12725	gene12725
gene1051	gene1051
gene4915	gene4915
gene19266	gene19266
gene41663	gene41663
gene5502	gene5502
gene4475	gene4475
gene32074	gene32074
gene23859	gene23859
gene19524	gene19524
gene1570	gene1570
gene19541	gene19541
gene26851	gene26851
gene10254	gene10254
gene23693	gene23693
gene11860	gene11860
gene7189	gene7189
gene32337	gene32337
gene135	gene135
gene38121	gene38121
gene19430	gene19430
gene5712	gene5712
gene4559	gene4559
gene25071	gene25071
gene40036	gene40036
gene44497	gene44497
gene18725	gene18725
gene29433	gene29433
gene27731	gene27731
gene42666	gene42666
gene26839	gene26839
gene40079	gene40079
gene35597	gene35597
gene29434	gene29434
gene20463	gene20463
gene10024	gene10024
gene32983	gene32983
gene39146	gene39146
gene25668	gene25668
gene42026	gene42026
gene18467	gene18467
gene28145	gene28145
gene5853	gene5853
gene15577	gene15577
gene25595	gene25595
gene20813	gene20813
gene31456	gene31456
gene2227	gene2227
gene7006	gene7006
gene38065	gene38065
gene2657	gene2657
gene12392	gene12392
gene20236	gene20236
gene5472	gene5472
gene38626	gene38626
gene14662	gene14662
gene16298	gene16298
gene28423	gene28423
gene33800	gene33800
gene6242	gene6242
gene25594	gene25594
gene19671	gene19671
gene29012	gene29012
gene32719	gene32719
gene2088	gene2088
gene22238	gene22238
gene28796	gene28796
gene12338	gene12338
gene14346	gene14346
gene41902	gene41902
gene33407	gene33407
gene13936	gene13936
gene14543	gene14543
gene4946	gene4946
gene39411	gene39411
gene8451	gene8451
gene44738	gene44738
gene2075	gene2075
gene28616	gene28616
gene39722	gene39722
gene13916	gene13916
gene25159	gene25159
gene28180	gene28180
gene22869	gene22869
gene44354	gene44354
gene36534	gene36534
gene13678	gene13678
gene22266	gene22266
gene38156	gene38156
gene23691	gene23691
gene13435	gene13435
gene44294	gene44294
gene39414	gene39414
gene5351	gene5351
gene18821	gene18821
gene39916	gene39916
gene27800	gene27800
gene28358	gene28358
gene36201	gene36201
gene7247	gene7247
gene25150	gene25150
gene11048	gene11048
gene12867	gene12867
gene12743	gene12743
gene18658	gene18658
gene43046	gene43046
gene33419	gene33419
gene34087	gene34087
gene34843	gene34843
gene40676	gene40676
gene4827	gene4827
gene12866	gene12866
gene14428	gene14428
gene7921	gene7921
gene36215	gene36215
gene14579	gene14579
gene30496	gene30496
gene41642	gene41642
gene18151	gene18151
gene11547	gene11547
gene42948	gene42948
gene24607	gene24607
gene1248	gene1248
gene4716	gene4716
gene4820	gene4820
gene11986	gene11986
gene30368	gene30368
gene26171	gene26171
gene21332	gene21332
gene4857	gene4857
gene16082	gene16082
gene30215	gene30215
gene39401	gene39401
gene8810	gene8810
gene12170	gene12170
gene28288	gene28288
gene24123	gene24123
gene34905	gene34905
gene1291	gene1291
gene24964	gene24964
gene15435	gene15435
gene18123	gene18123
gene42063	gene42063
gene6679	gene6679
gene4905	gene4905
gene3971	gene3971
gene26952	gene26952
gene30386	gene30386
gene2264	gene2264
gene2984	gene2984
gene11770	gene11770
gene35299	gene35299
gene42825	gene42825
gene13436	gene13436
gene47231	gene47231
gene10465	gene10465
gene27236	gene27236
gene42267	gene42267
gene11795	gene11795
gene21326	gene21326
gene30401	gene30401
gene1995	gene1995
gene20062	gene20062
gene6381	gene6381
gene32073	gene32073
gene18125	gene18125
gene75	gene75
gene7980	gene7980
gene25212	gene25212
gene36610	gene36610
gene12328	gene12328
gene9639	gene9639
gene1988	gene1988
gene8500	gene8500
gene38191	gene38191
gene13538	gene13538
gene15810	gene15810
gene15856	gene15856
gene14652	gene14652
gene14038	gene14038
gene13370	gene13370
gene38182	gene38182
gene25096	gene25096
gene729	gene729
gene13271	gene13271
gene20054	gene20054
gene2899	gene2899
gene7121	gene7121
gene42053	gene42053
gene23277	gene23277
gene2244	gene2244
gene32172	gene32172
gene28688	gene28688
gene20186	gene20186
gene19618	gene19618
gene24637	gene24637
gene8619	gene8619
gene31642	gene31642
gene37803	gene37803
gene3316	gene3316
gene36336	gene36336
gene42589	gene42589
gene28282	gene28282
gene13343	gene13343
gene2155	gene2155
gene11660	gene11660
gene12998	gene12998
gene17269	gene17269
gene39719	gene39719
gene14232	gene14232
gene3297	gene3297
gene35239	gene35239
gene7792	gene7792
gene15639	gene15639
gene39389	gene39389
gene47222	gene47222
gene42128	gene42128
gene3611	gene3611
gene7793	gene7793
gene28198	gene28198
gene44192	gene44192
gene16262	gene16262
gene13314	gene13314
gene34841	gene34841
gene27619	gene27619
gene13506	gene13506
gene29763	gene29763
gene12858	gene12858
gene3409	gene3409
gene28627	gene28627
gene1116	gene1116
gene25753	gene25753
gene17160	gene17160
gene29629	gene29629
gene31939	gene31939
gene40486	gene40486
gene30139	gene30139
gene36018	gene36018
gene39296	gene39296
gene39720	gene39720
gene41777	gene41777
gene38585	gene38585
gene40585	gene40585
gene9076	gene9076
gene1352	gene1352
gene41775	gene41775
gene34947	gene34947
gene38507	gene38507
gene1564	gene1564
gene1589	gene1589
gene13236	gene13236
gene21081	gene21081
gene7285	gene7285
gene7732	gene7732
gene41975	gene41975
gene34802	gene34802
gene4596	gene4596
gene15864	gene15864
gene13112	gene13112
gene18818	gene18818
gene11158	gene11158
gene18663	gene18663
gene14003	gene14003
gene13668	gene13668
gene21964	gene21964
gene23203	gene23203
gene22656	gene22656
gene9641	gene9641
gene4024	gene4024
gene41061	gene41061
gene26860	gene26860
gene15759	gene15759
gene17457	gene17457
gene41658	gene41658
gene41905	gene41905
gene4999	gene4999
gene37420	gene37420
gene30589	gene30589
gene42274	gene42274
gene43448	gene43448
gene11956	gene11956
gene29909	gene29909
gene25017	gene25017
gene7849	gene7849
gene8173	gene8173
gene9665	gene9665
gene3070	gene3070
gene11028	gene11028
gene9558	gene9558
gene21997	gene21997
gene45441	gene45441
gene79	gene79
gene26187	gene26187
gene4533	gene4533
gene19483	gene19483
gene30022	gene30022
gene32875	gene32875
gene9646	gene9646
gene26395	gene26395
gene25758	gene25758
gene760	gene760
gene21663	gene21663
gene7766	gene7766
gene10468	gene10468
gene24156	gene24156
gene30731	gene30731
gene42690	gene42690
gene36450	gene36450
gene14045	gene14045
gene21831	gene21831
gene41036	gene41036
gene23863	gene23863
gene40171	gene40171
gene20065	gene20065
gene23858	gene23858
gene3541	gene3541
gene17899	gene17899
gene46137	gene46137
gene46138	gene46138
gene31966	gene31966
gene37346	gene37346
gene36686	gene10969
gene10969	gene1206
gene1206	gene24290
gene24290	gene37273
gene37273	gene4389
gene4389	gene30035
gene30035	gene25913
gene25913	gene19920
gene19920	gene13240
gene13240	gene28867
gene28867	gene25911
gene25911	gene1197
gene1197	gene26699
gene26699	gene6317
gene6317	gene23981
gene23981	gene45316
gene45316	gene23383
gene23383	gene21694
gene21694	gene37758
gene37758	gene1480
gene1480	gene17961
gene17961	gene15479
gene15479	gene19008
gene19008	gene42938
gene42938	gene18127
gene18127	gene31533
gene31533	gene7446
gene7446	gene19561
gene19561	gene17164
gene17164	gene37959
gene37959	gene22019
gene22019	gene18268
gene18268	gene5664
gene5664	gene16647
gene16647	gene42239
gene42239	gene44373
gene44373	gene17937
gene17937	gene15839
gene15839	gene18529
gene18529	gene16913
gene16913	gene3510
gene3510	gene40727
gene40727	gene9282
gene9282	gene29007
gene29007	gene35243
gene35243	gene28800
gene28800	gene1695
gene1695	gene28455
gene28455	gene16317
gene16317	gene28250
gene28250	gene7733
gene7733	gene37133
gene37133	gene3115
gene3115	gene3096
gene3096	gene23458
gene23458	gene25005
gene25005	gene23284
gene23284	gene33001
gene33001	gene6407
gene6407	gene5277
gene5277	gene1637
gene1637	gene1663
gene1663	gene14879
gene14879	gene9802
gene9802	gene37160
gene37160	gene41274
gene41274	gene19431
gene19431	gene17207
gene17207	gene2935
gene2935	gene26704
gene26704	gene23642
gene23642	gene36105
gene36105	gene40986
gene40986	gene42021
gene42021	gene6984
gene6984	gene25765
gene25765	gene25947
gene25947	gene2656
gene2656	gene32170
gene32170	gene3722
gene3722	gene38583
gene38583	gene19411
gene19411	gene20407
gene20407	gene32527
gene32527	gene35758
gene2682	gene36135
gene35758	gene42250
gene36135	gene27771
gene42250	gene39294
gene27771	gene1842
gene39294	gene2930
gene1842	gene36237
gene2930	gene18632
gene36237	gene32545
gene18632	gene3153
gene32545	gene15118
gene3153	gene29986
gene15118	gene22156
gene29986	gene23330
gene22156	gene41483
gene23330	gene42529
gene41483	gene5375
gene42529	gene1221
gene5375	gene44920
gene1221	gene42085
gene44920	gene43021
gene42085	gene26354
gene43021	gene898
gene26354	gene37827
gene898	gene11152
gene37827	gene5840
gene11152	gene34796
gene5840	gene606
gene34796	gene385
gene606	gene1667
gene385	gene24813
gene1667	gene40449
gene24813	gene13230
gene40449	gene39162
gene13230	gene43043
gene39162	gene3117
gene43043	gene5913
gene3117	gene4594
gene5913	gene37729
gene4594	gene19980
gene37729	gene13229
gene19980	gene13201
gene13229	gene19520
gene13201	gene15796
gene19520	gene1038
gene15796	gene15874
gene1038	gene30086
gene15874	gene20202
gene30086	gene32128
gene20202	gene26324
gene32128	gene30210
gene26324	gene19575
gene30210	gene26195
gene19575	gene42579
gene26195	gene11303
gene42579	gene12533
gene11303	gene24276
gene12533	gene39415
gene24276	gene40524
gene39415	gene13408
gene40524	gene41407
gene13408	gene43873
gene41407	gene24332
gene43873	gene13982
gene24332	gene23851
gene13982	gene38267
gene23851	gene35756
gene38267	gene27934
gene35756	gene1668
gene27934	gene28835
gene1668	gene2727
gene28835	gene27621
gene2727	gene8254
gene27621	gene18860
gene8254	gene13643
gene18860	gene37058
gene13643	gene29269
gene37058	gene9015
gene29269	gene809
gene9015	gene33422
gene809	gene29622
gene33422	gene36815
gene29622	gene24968
gene36815	gene44253
gene24968	gene36486
gene44253	gene18444
gene36486	gene23352
gene18444	gene42187
gene23352	gene17775
gene42187	gene36972
gene17775	gene42482
gene36972	gene23644
gene42482	gene17857
gene23644	gene35608
gene17857	gene24092
gene35608	gene40663
gene24092	gene560
gene40663	gene1308
gene560	gene5481
gene1308	gene45021
gene5481	gene8045
gene45021	gene30800
gene8045	gene1953
gene30800	gene35671
gene1953	gene12977
gene35671	gene20043
gene12977	gene3298
gene20043	gene16692
gene3298	gene32129
gene16692	gene8047
gene32129	gene8263
gene8047	gene46991
gene8263	gene31075
gene46991	gene38705
gene31075	gene10360
gene38705	gene23393
gene10360	gene43763
gene23393	gene10828
gene43763	gene3056
gene85	gene6382
gene10828	gene26363
gene3056	gene26566
gene6382	gene23524
gene26363	gene36136
gene26566	gene32986
gene23524	gene28245
gene36136	gene15789
gene32986	gene19901
gene28245	gene42826
gene15789	gene20058
gene19901	gene24481
gene42826	gene30385
gene20058	gene13340
gene24481	gene38306
gene30385	gene17646
gene13340	gene6560
gene38306	gene23968
gene17646	gene8285
gene6560	gene17570
gene23968	gene6019
gene8285	gene15862
gene17570	gene9825
gene6019	gene35920
gene15862	gene11457
gene38895	gene37995
gene9825	gene38309
gene35920	gene16056
gene11457	gene22521
gene37995	gene13792
gene38309	gene27575
gene16056	gene4771
gene22521	gene7248
gene13792	gene25831
gene27575	gene35462
gene4771	gene17875
gene7248	gene10467
gene25831	gene16287
gene35462	gene35237
gene17875	gene20066
gene10467	gene22436
gene16287	gene21117
gene35237	gene1575
gene20066	gene26205
gene22436	gene36290
gene21117	gene42885
gene1575	gene21054
gene26205	gene2891
gene36290	gene24898
gene42885	gene10492
gene4776	gene24896
gene21054	gene40148
gene2891	gene36373
gene24898	gene6532
gene10492	gene717
gene24896	gene37358
gene40148	gene27190
gene6811	gene25277
gene36373	gene9250
gene6532	gene20042
gene717	gene35722
gene37358	gene42331
gene27190	gene25957
gene25277	gene33042
gene411	gene42142
gene9250	gene29447
gene20042	gene7078
gene11027	gene33358
gene35722	gene13793
gene19410	gene29054
gene42331	gene6945
gene25957	gene20840
gene13751	gene41336
gene33042	gene17339
gene15718	gene13159
gene42142	gene39981
gene29447	gene29879
gene7078	gene8284
gene33358	gene5026
gene13793	gene23236
gene29054	gene25592
gene6945	gene29557
gene20840	gene11607
gene41336	gene10444
gene17339	gene31450
gene13159	gene14344
gene39981	gene8143
gene29879	gene36987
gene8284	gene37272
gene5026	gene44567
gene23236	gene394
gene25592	gene6475
gene29557	gene29092
gene12446	gene7221
gene11607	gene2269
gene10444	gene2216
gene31450	gene37337
gene14344	gene19878
gene8143	gene33854
gene36987	gene45430
gene37272	gene36036
gene44567	gene3060
gene394	gene40149
gene6475	gene15444
gene29092	gene22537
gene7221	gene11284
gene2269	gene39929
gene2216	gene32118
gene37337	gene11936
gene19878	gene15402
gene12524	gene16036
gene33854	gene5477
gene45430	gene41670
gene36036	gene14890
gene3060	gene25420
gene40149	gene24579
gene15444	gene10520
gene22537	gene6018
gene11284	gene28532
gene39929	gene2166
gene16319	gene24193
gene32118	gene72
gene25393	gene44344
gene555	gene3859
gene11936	gene34114
gene15402	gene29230
gene16036	gene28917
gene5477	gene21300
gene41670	gene17874
gene14890	gene21505
gene25420	gene9848
gene24579	gene34487
gene32338	gene40196
gene10520	gene37881
gene6018	gene13331
gene28532	gene24109
gene2166	gene21942
gene24193	gene47225
gene72	gene20729
gene44344	gene21867
gene3859	gene26754
gene34114	gene38262
gene29230	gene18118
gene41837	gene1847
gene28917	gene16316
gene21300	gene425
gene17874	gene47228
gene21505	gene13268
gene9848	gene37534
gene34487	gene25700
gene40196	gene27013
gene35572	gene40392
gene37881	gene5092
gene13331	gene1054
gene24109	gene28969
gene43731	gene26786
gene21942	gene13782
gene3746	gene43656
gene47225	gene38908
gene20729	gene9958
gene21867	gene23483
gene26754	gene18278
gene38262	gene18720
gene18118	gene37898
gene9441	gene6815
gene1847	gene38586
gene16316	gene18656
gene425	gene44356
gene47228	gene35457
gene24471	gene17831
gene13268	gene35010
gene21055	gene5060
gene43030	gene21110
gene37534	gene15747
gene26706	gene34153
gene30775	gene3490
gene25700	gene13344
gene27013	gene6321
gene40392	gene14877
gene5092	gene2489
gene1054	gene37277
gene28969	gene36228
gene5886	gene20869
gene26786	gene45432
gene13782	gene29559
gene43656	gene10401
gene38908	gene37906
gene9958	gene6351
gene23483	gene20788
gene18278	gene10183
gene18720	gene26427
gene37898	gene32291
gene6815	gene2094
gene35215	gene21529
gene38586	gene11608
gene18656	gene2761
gene35970	gene41030
gene44356	gene39893
gene35457	gene35292
gene17831	gene17830
gene35010	gene15478
gene37738	gene5971
gene5060	gene38015
gene6199	gene40505
gene21110	gene1576
gene15747	gene8471
gene34153	gene11859
gene3490	gene21469
gene13344	gene7597
gene6321	gene27372
gene14877	gene38313
gene2489	gene40481
gene21406	gene47388
gene37277	gene13487
gene36228	gene761
gene20869	gene33336
gene45432	gene16163
gene44696	gene21130
gene29559	gene6835
gene3055	gene11733
gene10401	gene593
gene37906	gene29254
gene41052	gene22565
gene6351	gene20968
gene35264	gene10736
gene20788	gene39319
gene10183	gene7984
gene26427	gene26474
gene32291	gene1876
gene2094	gene3082
gene21529	gene9742
gene24674	gene28485
gene11608	gene2415
gene2761	gene18473
gene41030	gene45240
gene39893	gene42641
gene35292	gene25572
gene17830	gene2755
gene15478	gene38697
gene5971	gene24831
gene38015	gene24555
gene40505	gene2684
gene4035	gene7926
gene1576	gene44677
gene8471	gene18503
gene11859	gene44487
gene38797	gene15512
gene42417	gene5675
gene21469	gene18218
gene7597	gene10984
gene27372	gene17777
gene38313	gene37987
gene40481	gene42824
gene47388	gene20848
gene13487	gene39154
gene2364	gene1865
gene761	gene389
gene33336	gene22506
gene16163	gene8568
gene21130	gene5466
gene6835	gene23436
gene11733	gene4963
gene593	gene6493
gene29254	gene43106
gene22565	gene4976
gene20968	gene9945
gene10736	gene38165
gene39319	gene35703
gene7984	gene45110
gene26474	gene15646
gene1876	gene16696
gene3082	gene22963
gene9742	gene11613
gene28485	gene33933
gene45404	gene19104
gene2415	gene18674
gene18473	gene30390
gene1946	gene17263
gene45240	gene37883
gene7372	gene32839
gene41301	gene30500
gene42641	gene22306
gene25572	gene23550
gene17356	gene15701
gene2755	gene32933
gene38697	gene14653
gene471	gene10131
gene24831	gene39300
gene24555	gene9288
gene40563	gene23433
gene27600	gene35273
gene13394	gene33775
gene21824	gene11175
gene2684	gene24479
gene39903	gene9287
gene7926	gene27676
gene42973	gene36879
gene44677	gene37096
gene18503	gene13117
gene44487	gene19468
gene15512	gene5024
gene5675	gene3001
gene18218	gene27488
gene10984	gene9070
gene17777	gene1305
gene28253	gene2298
gene37987	gene6929
gene42824	gene32998
gene20848	gene29011
gene39154	gene36260
gene1865	gene41197
gene389	gene25309
gene22506	gene33440
gene8568	gene4451
gene5466	gene12155
gene23279	gene26131
gene23436	gene21311
gene4963	gene27745
gene6493	gene42039
gene23784	gene20540
gene43106	gene24583
gene28518	gene41471
gene4976	gene24336
gene9945	gene41057
gene38165	gene18971
gene35703	gene27668
gene45110	gene4964
gene15646	gene36525
gene16696	gene15371
gene22963	gene1198
gene28017	gene16801
gene35435	gene4477
gene11613	gene3758
gene13295	gene5737
gene33933	gene12295
gene19104	gene3870
gene18674	gene23434
gene29367	gene30033
gene30390	gene38994
gene17263	gene3819
gene37883	gene12220
gene28056	gene22046
gene32839	gene30793
gene30500	gene3186
gene22306	gene42803
gene23550	gene9946
gene15701
gene32933
gene14653
gene41201
gene10131
gene39300
gene9288
gene23433
gene2275
gene32736
gene35273
gene33775
gene26231
gene31936
gene11175
gene42427
gene15909
gene24479
gene11578
gene36600
gene7708
gene9287
gene20445
gene27676
gene24609
gene36879
gene37096
gene10471
gene13361
gene13117
gene19468
gene5024
gene3001
gene27488
gene15731
gene9070
gene40773
gene12604
gene1305
gene1700
gene3515
gene2298
gene21711
gene6929
gene5455
gene32998
gene32133
gene19645
gene29063
gene38100
gene29011
gene36260
gene10074
gene41197
gene22517
gene25309
gene33440
gene4451
gene12155
gene26131
gene21311
gene2742
gene17173
gene15612
gene25953
gene35642
gene27745
gene14899
gene42039
gene1412
gene23257
gene35631
gene29608
gene20540
gene24583
gene41471
gene24336
gene20494
gene41057
gene18971
gene19259
gene20808
gene39778
gene1039
gene15305
gene38206
gene27668
gene1551
gene42689
gene3761
gene41364
gene25613
gene4964
gene36525
gene15371
gene13489
gene34081
gene35929
gene1198
gene16801
gene25356
gene12327
gene35887
gene4477
gene13601
gene21662
gene3758
gene21779
gene18002
gene5737
gene12295
gene29750
gene7061
gene3870
gene33303
gene40957
gene7726
gene23434
gene30033
gene38994
gene3819
gene40364
gene37501
gene19719
gene25334
gene12220
gene22046
gene30793
gene35290
gene3186
gene1427
gene42803
gene28068
gene22999
gene9946
gene347
gene47193
gene35935
gene15303
gene45228
gene38354
gene15174
gene27189
gene34762
gene2734
gene26464
gene37023
gene42780
gene18266
gene28118
gene42007
gene5039
gene18146
gene8028
gene8447
gene16010
gene34735
gene33507
gene1081
gene20508
gene1538
gene7665
gene13708
gene10388
gene42127
gene688
gene21013
gene34985
gene23023
gene22896
gene8417
gene32068
gene12849
gene36866
gene13671
gene20727
gene15409
gene17898
gene27348
gene39373
gene3745
gene37417
gene27620
gene7217
gene15399
gene20412
gene40513
gene6860
gene18192
gene9199
gene11161
gene38264
gene12365
gene31485
gene13338
gene27289
gene1321
gene15159
gene21652
gene42113
gene6483
gene20241
gene33261
gene5765
gene7238
gene37022
gene35984
gene14260
gene12662
gene41313
gene15410

## Sheet: P<0.001
union	intersection	noncollapsed only	collapsed only
gene3721	gene3721	gene347	gene2227
gene19899	gene19899	gene47193	gene11795
gene42671	gene42671	gene35935	gene15856
gene42676	gene42676	gene17570	gene40486
gene42672	gene42672	gene26205	gene15864
gene37921	gene37921	gene29054	gene41061
gene15613	gene15613	gene5026	gene9665
gene34906	gene34906	gene27745	gene4533
gene14624	gene14624	gene17339	gene10468
gene15859	gene15859	gene5675	gene23863
gene36375	gene36375	gene4771	gene36686
gene42673	gene42673	gene29447	gene19920
gene8222	gene8222	gene15303	gene25911
gene12726	gene12726	gene37337	gene21694
gene41457	gene41457	gene13340	gene17961
gene36379	gene36379	gene35920	gene18127
gene5786	gene5786	gene38306	gene31533
gene15788	gene15788	gene6351	gene22019
gene11046	gene11046	gene33854	gene44373
gene11047	gene11047	gene717	gene15839
gene18410	gene18410	gene29879	gene18529
gene42800	gene42800	gene11457	gene3510
gene29321	gene29321	gene25277	gene29007
gene37947	gene37947	gene6560	gene28800
gene16125	gene16125	gene18720	gene16317
gene5023	gene5023	gene35010	gene7733
gene42670	gene42670	gene37995	gene1637
gene12223	gene12223	gene33336	gene1663
gene3047	gene3047	gene45228	gene14879
gene19020	gene19020	gene17646	gene37160
gene29780	gene29780	gene21054	gene36105
gene25137	gene25137	gene35462	gene42021
gene12224	gene12224	gene20042	gene25765
gene37743	gene37743	gene25592	gene2656
gene11301	gene11301	gene31450	gene32170
gene11299	gene11299	gene22521	gene19411
gene1930	gene1930	gene27190	gene2682
gene42588	gene42588	gene9825	gene42250
gene30838	gene30838	gene17875	gene27771
gene42271	gene42271		gene2930
gene36382	gene36382		gene32545
gene15117	gene15117		gene3153
gene37399	gene37399		gene22156
gene8798	gene8798		gene23330
gene24871	gene24871		gene41483
gene26788	gene26788		gene5375
gene34904	gene34904		gene26354
gene43337	gene43337		gene37827
gene12724	gene12724		gene11152
gene44695	gene44695		gene385
gene558	gene558		gene1667
gene656	gene656		gene40449
gene37398	gene37398		gene43043
gene24650	gene24650		gene5913
gene6810	gene6810		gene37729
gene29323	gene29323		gene19980
gene37926	gene37926		gene13201
gene21233	gene21233		gene19520
gene2312	gene2312		gene15796
gene2300	gene2300		gene15874
gene2308	gene2308		gene30086
gene2056	gene2056		gene20202
gene2303	gene2303		gene32128
gene34425	gene34425		gene30210
gene26437	gene26437		gene26195
gene24226	gene24226		gene42579
gene1053	gene1053		gene11303
gene5831	gene5831		gene12533
gene27185	gene27185		gene39415
gene5866	gene5866		gene13408
gene14544	gene14544		gene41407
gene35207	gene35207		gene43873
gene37924	gene37924		gene13982
gene40452	gene40452		gene23851
gene2307	gene2307		gene38267
gene28829	gene28829		gene35756
gene19021	gene19021		gene28835
gene9039	gene9039		gene2727
gene30798	gene30798		gene8254
gene34903	gene34903		gene37058
gene16035	gene16035		gene9015
gene23256	gene23256		gene33422
gene42265	gene42265		gene24968
gene1942	gene1942		gene44253
gene3614	gene3614		gene36486
gene41641	gene41641		gene42187
gene12875	gene12875		gene17775
gene13518	gene13518		gene36972
gene42268	gene42268		gene42482
gene38325	gene38325		gene23644
gene25238	gene25238		gene17857
gene3627	gene3627		gene35608
gene34908	gene34908		gene24092
gene34907	gene34907		gene40663
gene33711	gene33711		gene560
gene20880	gene20880		gene1308
gene37413	gene37413		gene45021
gene5741	gene5741		gene8045
gene2316	gene2316		gene35671
gene8223	gene8223		gene12977
gene37925	gene37925		gene3298
gene35788	gene35788		gene32129
gene38128	gene38128		gene8047
gene35326	gene35326		gene8263
gene28168	gene28168		gene46991
gene511	gene511		gene31075
gene4558	gene4558		gene23393
gene2302	gene2302		gene43763
gene30090	gene30090		gene85
gene19019	gene19019		gene10828
gene366	gene366		gene3056
gene10939	gene10939		gene26363
gene30548	gene30548		gene26566
gene5843	gene5843		gene23524
gene1050	gene1050		gene32986
gene21499	gene21499		gene42826
gene3717	gene3717		gene20058
gene2310	gene2310		gene24481
gene19112	gene19112		gene30385
gene2736	gene2736		a
gene26823	gene26823
gene12447	gene12447
gene17901	gene17901
gene12980	gene12980
gene15980	gene15980
gene19882	gene19882
gene22980	gene22980
gene6315	gene6315
gene22452	gene22452
gene19010	gene19010
gene29781	gene29781
gene28251	gene28251
gene1357	gene1357
gene9011	gene9011
gene25862	gene25862
gene25072	gene25072
gene38935	gene38935
gene18350	gene18350
gene26847	gene26847
gene8224	gene8224
gene29289	gene29289
gene36921	gene36921
gene2344	gene2344
gene5612	gene5612
gene22267	gene22267
gene28999	gene28999
gene5981	gene5981
gene13516	gene13516
gene35610	gene35610
gene1787	gene1787
gene22981	gene22981
gene1929	gene1929
gene11854	gene11854
gene6177	gene6177
gene30073	gene30073
gene15984	gene15984
gene27384	gene27384
gene28175	gene28175
gene2904	gene2904
gene28179	gene28179
gene8048	gene8048
gene2903	gene2903
gene19879	gene19879
gene27449	gene27449
gene24878	gene24878
gene25657	gene25657
gene18530	gene18530
gene19016	gene19016
gene10505	gene10505
gene36749	gene36749
gene6812	gene6812
gene6904	gene6904
gene2304	gene2304
gene21357	gene21357
gene12222	gene12222
gene27921	gene27921
gene31489	gene31489
gene23449	gene23449
gene19957	gene19957
gene24843	gene24843
gene27718	gene27718
gene24916	gene24916
gene8996	gene8996
gene41398	gene41398
gene28797	gene28797
gene44919	gene44919
gene28787	gene28787
gene31484	gene31484
gene3766	gene3766
gene7821	gene7821
gene27427	gene27427
gene12860	gene12860
gene29280	gene29280
gene28788	gene28788
gene34727	gene34727
gene7241	gene7241
gene16920	gene16920
gene27014	gene27014
gene38512	gene38512
gene24072	gene24072
gene23773	gene23773
gene1584	gene1584
gene3970	gene3970
gene38339	gene38339
gene1793	gene1793
gene12448	gene12448
gene17651	gene17651
gene27100	gene27100
gene42696	gene42696
gene24632	gene24632
gene5066	gene5066
gene18684	gene18684
gene3402	gene3402
gene42584	gene42584
gene3776	gene3776
gene38748	gene38748
gene33296	gene33296
gene36437	gene36437
gene2176	gene2176
gene3403	gene3403
gene40222	gene40222
gene25099	gene25099
gene22030	gene22030
gene18876	gene18876
gene33913	gene33913
gene13863	gene13863
gene19911	gene19911
gene35238	gene35238
gene31577	gene31577
gene9167	gene9167
gene21725	gene21725
gene807	gene807
gene38749	gene38749
gene9637	gene9637
gene12412	gene12412
gene2313	gene2313
gene14024	gene14024
gene23818	gene23818
gene22987	gene22987
gene13076	gene13076
gene21498	gene21498
gene13118	gene13118
gene25884	gene25884
gene19511	gene19511
gene24157	gene24157
gene28278	gene28278
gene28280	gene28280
gene7838	gene7838
gene21508	gene21508
gene6264	gene6264
gene12878	gene12878
gene19114	gene19114
gene19883	gene19883
gene24352	gene24352
gene12520	gene12520
gene31961	gene31961
gene12017	gene12017
gene24658	gene24658
gene39520	gene39520
gene37949	gene37949
gene13551	gene13551
gene12157	gene12157
gene9743	gene9743
gene21522	gene21522
gene6898	gene6898
gene5001	gene5001
gene12370	gene12370
gene25186	gene25186
gene19017	gene19017
gene28181	gene28181
gene21266	gene21266
gene20757	gene20757
gene7126	gene7126
gene23319	gene23319
gene12859	gene12859
gene27347	gene27347
gene3711	gene3711
gene30433	gene30433
gene25187	gene25187
gene40990	gene40990
gene7494	gene7494
gene8227	gene8227
gene33554	gene33554
gene32157	gene32157
gene11863	gene11863
gene8121	gene8121
gene34334	gene34334
gene35874	gene35874
gene7283	gene7283
gene21775	gene21775
gene41090	gene41090
gene15990	gene15990
gene25064	gene25064
gene6149	gene6149
gene10362	gene10362
gene12877	gene12877
gene38832	gene38832
gene24034	gene24034
gene3559	gene3559
gene29868	gene29868
gene3340	gene3340
gene24003	gene24003
gene2605	gene2605
gene24967	gene24967
gene23660	gene23660
gene33453	gene33453
gene29308	gene29308
gene5533	gene5533
gene38945	gene38945
gene4407	gene4407
gene23720	gene23720
gene3125	gene3125
gene15662	gene15662
gene1115	gene1115
gene19018	gene19018
gene33458	gene33458
gene36532	gene36532
gene1158	gene1158
gene6424	gene6424
gene2266	gene2266
gene27300	gene27300
gene33478	gene33478
gene28782	gene28782
gene31061	gene31061
gene10493	gene10493
gene42329	gene42329
gene34797	gene34797
gene26938	gene26938
gene36202	gene36202
gene21345	gene21345
gene40488	gene40488
gene9170	gene9170
gene40374	gene40374
gene1360	gene1360
gene24458	gene24458
gene36589	gene36589
gene26322	gene26322
gene24591	gene24591
gene2906	gene2906
gene37919	gene37919
gene21378	gene21378
gene18772	gene18772
gene34866	gene34866
gene43010	gene43010
gene28287	gene28287
gene45311	gene45311
gene42269	gene42269
gene12444	gene12444
gene36611	gene36611
gene34426	gene34426
gene11548	gene11548
gene26386	gene26386
gene32418	gene32418
gene4914	gene4914
gene19014	gene19014
gene23687	gene23687
gene34443	gene34443
gene31448	gene31448
gene43085	gene43085
gene5982	gene5982
gene20879	gene20879
gene39406	gene39406
gene34396	gene34396
gene27363	gene27363
gene3692	gene3692
gene12452	gene12452
gene37402	gene37402
gene23780	gene23780
gene10920	gene10920
gene4985	gene4985
gene658	gene658
gene15630	gene15630
gene8343	gene8343
gene42488	gene42488
gene1591	gene1591
gene2239	gene2239
gene9009	gene9009
gene18636	gene18636
gene43805	gene43805
gene6328	gene6328
gene4548	gene4548
gene14519	gene14519
gene20490	gene20490
gene30836	gene30836
gene35061	gene35061
gene24918	gene24918
gene10356	gene10356
gene38142	gene38142
gene32292	gene32292
gene14460	gene14460
gene3700	gene3700
gene35951	gene35951
gene41362	gene41362
gene39145	gene39145
gene30460	gene30460
gene7691	gene7691
gene28783	gene28783
gene37884	gene37884
gene32997	gene32997
gene30736	gene30736
gene23119	gene23119
gene44298	gene44298
gene5526	gene5526
gene29869	gene29869
gene7155	gene7155
gene3549	gene3549
gene21074	gene21074
gene23560	gene23560
gene2237	gene2237
gene12725	gene12725
gene1051	gene1051
gene4915	gene4915
gene19266	gene19266
gene41663	gene41663
gene5502	gene5502
gene4475	gene4475
gene32074	gene32074
gene23859	gene23859
gene19524	gene19524
gene1570	gene1570
gene19541	gene19541
gene26851	gene26851
gene10254	gene10254
gene23693	gene23693
gene11860	gene11860
gene7189	gene7189
gene32337	gene32337
gene135	gene135
gene38121	gene38121
gene19430	gene19430
gene5712	gene5712
gene4559	gene4559
gene25071	gene25071
gene40036	gene40036
gene44497	gene44497
gene18725	gene18725
gene29433	gene29433
gene27731	gene27731
gene42666	gene42666
gene26839	gene26839
gene40079	gene40079
gene35597	gene35597
gene29434	gene29434
gene20463	gene20463
gene10024	gene10024
gene32983	gene32983
gene39146	gene39146
gene25668	gene25668
gene42026	gene42026
gene18467	gene18467
gene28145	gene28145
gene5853	gene5853
gene15577	gene15577
gene25595	gene25595
gene20813	gene20813
gene31456	gene31456
gene2227	gene7006
gene7006	gene38065
gene38065	gene2657
gene2657	gene12392
gene12392	gene20236
gene20236	gene5472
gene5472	gene38626
gene38626	gene14662
gene14662	gene16298
gene16298	gene28423
gene28423	gene33800
gene33800	gene6242
gene6242	gene25594
gene25594	gene19671
gene19671	gene29012
gene29012	gene32719
gene32719	gene2088
gene2088	gene22238
gene22238	gene28796
gene28796	gene12338
gene12338	gene14346
gene14346	gene41902
gene41902	gene33407
gene33407	gene13936
gene13936	gene14543
gene14543	gene4946
gene4946	gene39411
gene39411	gene8451
gene8451	gene44738
gene44738	gene2075
gene2075	gene28616
gene28616	gene39722
gene39722	gene13916
gene13916	gene25159
gene25159	gene28180
gene28180	gene22869
gene22869	gene44354
gene44354	gene36534
gene36534	gene13678
gene13678	gene22266
gene22266	gene38156
gene38156	gene23691
gene23691	gene13435
gene13435	gene44294
gene44294	gene39414
gene39414	gene5351
gene5351	gene18821
gene18821	gene39916
gene39916	gene27800
gene27800	gene28358
gene28358	gene36201
gene36201	gene7247
gene7247	gene25150
gene25150	gene11048
gene11048	gene12867
gene12867	gene12743
gene12743	gene18658
gene18658	gene43046
gene43046	gene33419
gene33419	gene34087
gene34087	gene34843
gene34843	gene40676
gene40676	gene4827
gene4827	gene12866
gene12866	gene14428
gene14428	gene7921
gene7921	gene36215
gene36215	gene14579
gene14579	gene30496
gene30496	gene41642
gene41642	gene18151
gene18151	gene11547
gene11547	gene42948
gene42948	gene24607
gene24607	gene1248
gene1248	gene4716
gene4716	gene4820
gene4820	gene11986
gene11986	gene30368
gene30368	gene26171
gene26171	gene21332
gene21332	gene4857
gene4857	gene16082
gene16082	gene30215
gene30215	gene39401
gene39401	gene8810
gene8810	gene12170
gene12170	gene28288
gene28288	gene24123
gene24123	gene34905
gene34905	gene1291
gene1291	gene24964
gene24964	gene15435
gene15435	gene18123
gene18123	gene42063
gene42063	gene6679
gene6679	gene4905
gene4905	gene3971
gene3971	gene26952
gene26952	gene30386
gene30386	gene2264
gene2264	gene2984
gene2984	gene11770
gene11770	gene35299
gene35299	gene42825
gene42825	gene13436
gene13436	gene47231
gene47231	gene10465
gene10465	gene27236
gene27236	gene42267
gene42267	gene21326
gene11795	gene30401
gene21326	gene1995
gene30401	gene20062
gene1995	gene6381
gene20062	gene32073
gene6381	gene18125
gene32073	gene75
gene18125	gene7980
gene75	gene25212
gene7980	gene36610
gene25212	gene12328
gene36610	gene9639
gene12328	gene1988
gene9639	gene8500
gene1988	gene38191
gene8500	gene13538
gene38191	gene15810
gene13538	gene14652
gene15810	gene14038
gene15856	gene13370
gene14652	gene38182
gene14038	gene25096
gene13370	gene729
gene38182	gene13271
gene25096	gene20054
gene729	gene2899
gene13271	gene7121
gene20054	gene42053
gene2899	gene23277
gene7121	gene2244
gene42053	gene32172
gene23277	gene28688
gene2244	gene20186
gene32172	gene19618
gene28688	gene24637
gene20186	gene8619
gene19618	gene31642
gene24637	gene37803
gene8619	gene3316
gene31642	gene36336
gene37803	gene42589
gene3316	gene28282
gene36336	gene13343
gene42589	gene2155
gene28282	gene11660
gene13343	gene12998
gene2155	gene17269
gene11660	gene39719
gene12998	gene14232
gene17269	gene3297
gene39719	gene35239
gene14232	gene7792
gene3297	gene15639
gene35239	gene39389
gene7792	gene47222
gene15639	gene42128
gene39389	gene3611
gene47222	gene7793
gene42128	gene28198
gene3611	gene44192
gene7793	gene16262
gene28198	gene13314
gene44192	gene34841
gene16262	gene27619
gene13314	gene13506
gene34841	gene29763
gene27619	gene12858
gene13506	gene3409
gene29763	gene28627
gene12858	gene1116
gene3409	gene25753
gene28627	gene17160
gene1116	gene29629
gene25753	gene31939
gene17160	gene30139
gene29629	gene36018
gene31939	gene39296
gene40486	gene39720
gene30139	gene41777
gene36018	gene38585
gene39296	gene40585
gene39720	gene9076
gene41777	gene1352
gene38585	gene41775
gene40585	gene34947
gene9076	gene38507
gene1352	gene1564
gene41775	gene1589
gene34947	gene13236
gene38507	gene21081
gene1564	gene7285
gene1589	gene7732
gene13236	gene41975
gene21081	gene34802
gene7285	gene4596
gene7732	gene13112
gene41975	gene18818
gene34802	gene11158
gene4596	gene18663
gene15864	gene14003
gene13112	gene13668
gene18818	gene21964
gene11158	gene23203
gene18663	gene22656
gene14003	gene9641
gene13668	gene4024
gene21964	gene26860
gene23203	gene15759
gene22656	gene17457
gene9641	gene41658
gene4024	gene41905
gene41061	gene4999
gene26860	gene37420
gene15759	gene30589
gene17457	gene42274
gene41658	gene43448
gene41905	gene11956
gene4999	gene29909
gene37420	gene25017
gene30589	gene7849
gene42274	gene8173
gene43448	gene3070
gene11956	gene11028
gene29909	gene9558
gene25017	gene21997
gene7849	gene45441
gene8173	gene79
gene9665	gene26187
gene3070	gene19483
gene11028	gene30022
gene9558	gene32875
gene21997	gene9646
gene45441	gene26395
gene79	gene25758
gene26187	gene760
gene4533	gene21663
gene19483	gene7766
gene30022	gene24156
gene32875	gene30731
gene9646	gene42690
gene26395	gene36450
gene25758	gene14045
gene760	gene21831
gene21663	gene41036
gene7766	gene40171
gene10468	gene20065
gene24156	gene23858
gene30731	gene3541
gene42690	gene17899
gene36450	gene46137
gene14045	gene46138
gene21831	gene31966
gene41036	gene37346
gene23863	gene10969
gene40171	gene1206
gene20065	gene24290
gene23858	gene37273
gene3541	gene4389
gene17899	gene30035
gene46137	gene25913
gene46138	gene13240
gene31966	gene28867
gene37346	gene1197
gene36686	gene26699
gene10969	gene6317
gene1206	gene23981
gene24290	gene45316
gene37273	gene23383
gene4389	gene37758
gene30035	gene1480
gene25913	gene15479
gene19920	gene19008
gene13240	gene42938
gene28867	gene7446
gene25911	gene19561
gene1197	gene17164
gene26699	gene37959
gene6317	gene18268
gene23981	gene5664
gene45316	gene16647
gene23383	gene42239
gene21694	gene17937
gene37758	gene16913
gene1480	gene40727
gene17961	gene9282
gene15479	gene35243
gene19008	gene1695
gene42938	gene28455
gene18127	gene28250
gene31533	gene37133
gene7446	gene3115
gene19561	gene3096
gene17164	gene23458
gene37959	gene25005
gene22019	gene23284
gene18268	gene33001
gene5664	gene6407
gene16647	gene5277
gene42239	gene9802
gene44373	gene41274
gene17937	gene19431
gene15839	gene17207
gene18529	gene2935
gene16913	gene26704
gene3510	gene23642
gene40727	gene40986
gene9282	gene6984
gene29007	gene25947
gene35243	gene3722
gene28800	gene38583
gene1695	gene20407
gene28455	gene32527
gene16317	gene35758
gene28250	gene36135
gene7733	gene39294
gene37133	gene1842
gene3115	gene36237
gene3096	gene18632
gene23458	gene15118
gene25005	gene29986
gene23284	gene42529
gene33001	gene1221
gene6407	gene44920
gene5277	gene42085
gene1637	gene43021
gene1663	gene898
gene14879	gene5840
gene9802	gene34796
gene37160	gene606
gene41274	gene24813
gene19431	gene13230
gene17207	gene39162
gene2935	gene3117
gene26704	gene4594
gene23642	gene13229
gene36105	gene1038
gene40986	gene26324
gene42021	gene19575
gene6984	gene24276
gene25765	gene40524
gene25947	gene24332
gene2656	gene27934
gene32170	gene1668
gene3722	gene27621
gene38583	gene18860
gene19411	gene13643
gene20407	gene29269
gene32527	gene809
gene2682	gene29622
gene35758	gene36815
gene36135	gene18444
gene42250	gene23352
gene27771	gene5481
gene39294	gene30800
gene1842	gene1953
gene2930	gene20043
gene36237	gene16692
gene18632	gene38705
gene32545	gene10360
gene3153	gene6382
gene15118	gene36136
gene29986	gene28245
gene22156	gene15789
gene23330	gene19901
gene41483
gene42529
gene5375
gene1221
gene44920
gene42085
gene43021
gene26354
gene898
gene37827
gene11152
gene5840
gene34796
gene606
gene385
gene1667
gene24813
gene40449
gene13230
gene39162
gene43043
gene3117
gene5913
gene4594
gene37729
gene19980
gene13229
gene13201
gene19520
gene15796
gene1038
gene15874
gene30086
gene20202
gene32128
gene26324
gene30210
gene19575
gene26195
gene42579
gene11303
gene12533
gene24276
gene39415
gene40524
gene13408
gene41407
gene43873
gene24332
gene13982
gene23851
gene38267
gene35756
gene27934
gene1668
gene28835
gene2727
gene27621
gene8254
gene18860
gene13643
gene37058
gene29269
gene9015
gene809
gene33422
gene29622
gene36815
gene24968
gene44253
gene36486
gene18444
gene23352
gene42187
gene17775
gene36972
gene42482
gene23644
gene17857
gene35608
gene24092
gene40663
gene560
gene1308
gene5481
gene45021
gene8045
gene30800
gene1953
gene35671
gene12977
gene20043
gene3298
gene16692
gene32129
gene8047
gene8263
gene46991
gene31075
gene38705
gene10360
gene23393
gene43763
gene85
gene10828
gene3056
gene6382
gene26363
gene26566
gene23524
gene36136
gene32986
gene28245
gene15789
gene19901
gene42826
gene20058
gene24481
gene30385
gene347
gene47193
gene35935
gene17570
gene26205
gene29054
gene5026
gene27745
gene17339
gene5675
gene4771
gene29447
gene15303
gene37337
gene13340
gene35920
gene38306
gene6351
gene33854
gene717
gene29879
gene11457
gene25277
gene6560
gene18720
gene35010
gene37995
gene33336
gene45228
gene17646
gene21054
gene35462
gene20042
gene25592
gene31450
gene22521
gene27190
gene9825
gene17875

## Sheet: P<0.0001
union	intersection	noncollapsed only	collapsed only
gene3721	gene3721	gene347	gene20463
gene19899	gene19899	gene11028	gene2227
gene42671	gene42671	gene18268	gene2657
gene42676	gene42676	gene26704	gene38626
gene42672	gene42672	gene26395	gene16298
gene37921	gene37921	gene79	gene28796
gene15613	gene15613	gene47193	gene14543
gene34906	gene34906	gene20065	gene39916
gene14624	gene14624	gene17164	gene36201
gene15859	gene15859	gene42690	gene25150
gene36375	gene36375	gene19575	gene33419
gene42673	gene42673	gene19008	gene14428
gene8222	gene8222	gene24156	gene18151
gene12726	gene12726	gene24276	gene11547
gene41457	gene41457	gene36135	gene24607
gene36379	gene36379	gene30035	gene16082
gene5786	gene5786	gene42938	gene39401
gene15788	gene15788	gene7849	gene12170
gene11046	gene11046	gene45316	gene13436
gene11047	gene11047	gene19561	gene11795
gene18410	gene18410	gene3096	gene21326
gene42800	gene42800	gene39294	gene20062
gene29321	gene29321	gene1695	gene15856
gene37947	gene37947	gene24813	gene13370
gene16125	gene16125	gene23981	gene13271
gene5023	gene5023	gene24290	gene2899
gene42670	gene42670	gene35935	gene2244
gene12223	gene12223		gene28688
gene3047	gene3047		gene20186
gene19020	gene19020		gene19618
gene29780	gene29780		gene8619
gene25137	gene25137		gene31642
gene12224	gene12224		gene42589
gene37743	gene37743		gene12998
gene11301	gene11301		gene3297
gene11299	gene11299		gene7792
gene1930	gene1930		gene15639
gene42588	gene42588		gene42128
gene30838	gene30838		gene7793
gene42271	gene42271		gene29763
gene36382	gene36382		gene12858
gene15117	gene15117		gene3409
gene37399	gene37399		gene29629
gene8798	gene8798		gene31939
gene24871	gene24871		gene40486
gene26788	gene26788		gene30139
gene34904	gene34904		gene36018
gene43337	gene43337		gene1352
gene12724	gene12724		gene34947
gene44695	gene44695		gene7732
gene558	gene558		gene4596
gene656	gene656		gene15864
gene37398	gene37398		gene13112
gene24650	gene24650		gene18818
gene6810	gene6810		gene11158
gene29323	gene29323		gene22656
gene37926	gene37926		gene41061
gene21233	gene21233		gene17457
gene2312	gene2312		gene41658
gene2300	gene2300		gene41905
gene2308	gene2308		gene30589
gene2056	gene2056		gene42274
gene2303	gene2303		gene43448
gene34425	gene34425		gene11956
gene26437	gene26437		gene29909
gene24226	gene24226		gene25017
gene1053	gene1053
gene5831	gene5831
gene27185	gene27185
gene5866	gene5866
gene14544	gene14544
gene35207	gene35207
gene37924	gene37924
gene40452	gene40452
gene2307	gene2307
gene28829	gene28829
gene19021	gene19021
gene9039	gene9039
gene30798	gene30798
gene34903	gene34903
gene16035	gene16035
gene23256	gene23256
gene42265	gene42265
gene1942	gene1942
gene3614	gene3614
gene41641	gene41641
gene12875	gene12875
gene13518	gene13518
gene42268	gene42268
gene38325	gene38325
gene25238	gene25238
gene3627	gene3627
gene34908	gene34908
gene34907	gene34907
gene33711	gene33711
gene20880	gene20880
gene37413	gene37413
gene5741	gene5741
gene2316	gene2316
gene8223	gene8223
gene37925	gene37925
gene35788	gene35788
gene38128	gene38128
gene35326	gene35326
gene28168	gene28168
gene511	gene511
gene4558	gene4558
gene2302	gene2302
gene30090	gene30090
gene19019	gene19019
gene366	gene366
gene10939	gene10939
gene30548	gene30548
gene5843	gene5843
gene1050	gene1050
gene21499	gene21499
gene3717	gene3717
gene2310	gene2310
gene19112	gene19112
gene2736	gene2736
gene26823	gene26823
gene12447	gene12447
gene17901	gene17901
gene12980	gene12980
gene15980	gene15980
gene19882	gene19882
gene22980	gene22980
gene6315	gene6315
gene22452	gene22452
gene19010	gene19010
gene29781	gene29781
gene28251	gene28251
gene1357	gene1357
gene9011	gene9011
gene25862	gene25862
gene25072	gene25072
gene38935	gene38935
gene18350	gene18350
gene26847	gene26847
gene8224	gene8224
gene29289	gene29289
gene36921	gene36921
gene2344	gene2344
gene5612	gene5612
gene22267	gene22267
gene28999	gene28999
gene5981	gene5981
gene13516	gene13516
gene35610	gene35610
gene1787	gene1787
gene22981	gene22981
gene1929	gene1929
gene11854	gene11854
gene6177	gene6177
gene30073	gene30073
gene15984	gene15984
gene27384	gene27384
gene28175	gene28175
gene2904	gene2904
gene28179	gene28179
gene8048	gene8048
gene2903	gene2903
gene19879	gene19879
gene27449	gene27449
gene24878	gene24878
gene25657	gene25657
gene18530	gene18530
gene19016	gene19016
gene10505	gene10505
gene36749	gene36749
gene6812	gene6812
gene6904	gene6904
gene2304	gene2304
gene21357	gene21357
gene12222	gene12222
gene27921	gene27921
gene31489	gene31489
gene23449	gene23449
gene19957	gene19957
gene24843	gene24843
gene27718	gene27718
gene24916	gene24916
gene8996	gene8996
gene41398	gene41398
gene28797	gene28797
gene44919	gene44919
gene28787	gene28787
gene31484	gene31484
gene3766	gene3766
gene7821	gene7821
gene27427	gene27427
gene12860	gene12860
gene29280	gene29280
gene28788	gene28788
gene34727	gene34727
gene7241	gene7241
gene16920	gene16920
gene27014	gene27014
gene38512	gene38512
gene24072	gene24072
gene23773	gene23773
gene1584	gene1584
gene3970	gene3970
gene38339	gene38339
gene1793	gene1793
gene12448	gene12448
gene17651	gene17651
gene27100	gene27100
gene42696	gene42696
gene24632	gene24632
gene5066	gene5066
gene18684	gene18684
gene3402	gene3402
gene42584	gene42584
gene3776	gene3776
gene38748	gene38748
gene33296	gene33296
gene36437	gene36437
gene2176	gene2176
gene3403	gene3403
gene40222	gene40222
gene25099	gene25099
gene22030	gene22030
gene18876	gene18876
gene33913	gene33913
gene13863	gene13863
gene19911	gene19911
gene35238	gene35238
gene31577	gene31577
gene9167	gene9167
gene21725	gene21725
gene807	gene807
gene38749	gene38749
gene9637	gene9637
gene12412	gene12412
gene2313	gene2313
gene14024	gene14024
gene23818	gene23818
gene22987	gene22987
gene13076	gene13076
gene21498	gene21498
gene13118	gene13118
gene25884	gene25884
gene19511	gene19511
gene24157	gene24157
gene28278	gene28278
gene28280	gene28280
gene7838	gene7838
gene21508	gene21508
gene6264	gene6264
gene12878	gene12878
gene19114	gene19114
gene19883	gene19883
gene24352	gene24352
gene12520	gene12520
gene31961	gene31961
gene12017	gene12017
gene24658	gene24658
gene39520	gene39520
gene37949	gene37949
gene13551	gene13551
gene12157	gene12157
gene9743	gene9743
gene21522	gene21522
gene6898	gene6898
gene5001	gene5001
gene12370	gene12370
gene25186	gene25186
gene19017	gene19017
gene28181	gene28181
gene21266	gene21266
gene20757	gene20757
gene7126	gene7126
gene23319	gene23319
gene12859	gene12859
gene27347	gene27347
gene3711	gene3711
gene30433	gene30433
gene25187	gene25187
gene40990	gene40990
gene7494	gene7494
gene8227	gene8227
gene33554	gene33554
gene32157	gene32157
gene11863	gene11863
gene8121	gene8121
gene34334	gene34334
gene35874	gene35874
gene7283	gene7283
gene21775	gene21775
gene41090	gene41090
gene15990	gene15990
gene25064	gene25064
gene6149	gene6149
gene10362	gene10362
gene12877	gene12877
gene38832	gene38832
gene24034	gene24034
gene3559	gene3559
gene29868	gene29868
gene3340	gene3340
gene24003	gene24003
gene2605	gene2605
gene24967	gene24967
gene23660	gene23660
gene33453	gene33453
gene29308	gene29308
gene5533	gene5533
gene38945	gene38945
gene4407	gene4407
gene23720	gene23720
gene3125	gene3125
gene15662	gene15662
gene1115	gene1115
gene19018	gene19018
gene33458	gene33458
gene36532	gene36532
gene1158	gene1158
gene6424	gene6424
gene2266	gene2266
gene27300	gene27300
gene33478	gene33478
gene28782	gene28782
gene31061	gene31061
gene10493	gene10493
gene42329	gene42329
gene34797	gene34797
gene26938	gene26938
gene36202	gene36202
gene21345	gene21345
gene40488	gene40488
gene9170	gene9170
gene40374	gene40374
gene1360	gene1360
gene24458	gene24458
gene36589	gene36589
gene26322	gene26322
gene24591	gene24591
gene2906	gene2906
gene37919	gene37919
gene21378	gene21378
gene18772	gene18772
gene34866	gene34866
gene43010	gene43010
gene28287	gene28287
gene45311	gene45311
gene42269	gene42269
gene12444	gene12444
gene36611	gene36611
gene34426	gene34426
gene11548	gene11548
gene26386	gene26386
gene32418	gene32418
gene4914	gene4914
gene19014	gene19014
gene23687	gene23687
gene34443	gene34443
gene31448	gene31448
gene43085	gene43085
gene5982	gene5982
gene20879	gene20879
gene39406	gene39406
gene34396	gene34396
gene27363	gene27363
gene3692	gene3692
gene12452	gene12452
gene37402	gene37402
gene23780	gene23780
gene10920	gene10920
gene4985	gene4985
gene658	gene658
gene15630	gene15630
gene8343	gene8343
gene42488	gene42488
gene1591	gene1591
gene2239	gene2239
gene9009	gene9009
gene18636	gene18636
gene43805	gene43805
gene6328	gene6328
gene4548	gene4548
gene14519	gene14519
gene20490	gene20490
gene30836	gene30836
gene35061	gene35061
gene24918	gene24918
gene10356	gene10356
gene38142	gene38142
gene32292	gene32292
gene14460	gene14460
gene3700	gene3700
gene35951	gene35951
gene41362	gene41362
gene39145	gene39145
gene30460	gene30460
gene7691	gene7691
gene28783	gene28783
gene37884	gene37884
gene32997	gene32997
gene30736	gene30736
gene23119	gene23119
gene44298	gene44298
gene5526	gene5526
gene29869	gene29869
gene7155	gene7155
gene3549	gene3549
gene21074	gene21074
gene23560	gene23560
gene2237	gene2237
gene12725	gene12725
gene1051	gene1051
gene4915	gene4915
gene19266	gene19266
gene41663	gene41663
gene5502	gene5502
gene4475	gene4475
gene32074	gene32074
gene23859	gene23859
gene19524	gene19524
gene1570	gene1570
gene19541	gene19541
gene26851	gene26851
gene10254	gene10254
gene23693	gene23693
gene11860	gene11860
gene7189	gene7189
gene32337	gene32337
gene135	gene135
gene38121	gene38121
gene19430	gene19430
gene5712	gene5712
gene4559	gene4559
gene25071	gene25071
gene40036	gene40036
gene44497	gene44497
gene18725	gene18725
gene29433	gene29433
gene27731	gene27731
gene42666	gene42666
gene26839	gene26839
gene40079	gene40079
gene35597	gene35597
gene29434	gene29434
gene20463	gene10024
gene10024	gene32983
gene32983	gene39146
gene39146	gene25668
gene25668	gene42026
gene42026	gene18467
gene18467	gene28145
gene28145	gene5853
gene5853	gene15577
gene15577	gene25595
gene25595	gene20813
gene20813	gene31456
gene31456	gene7006
gene2227	gene38065
gene7006	gene12392
gene38065	gene20236
gene2657	gene5472
gene12392	gene14662
gene20236	gene28423
gene5472	gene33800
gene38626	gene6242
gene14662	gene25594
gene16298	gene19671
gene28423	gene29012
gene33800	gene32719
gene6242	gene2088
gene25594	gene22238
gene19671	gene12338
gene29012	gene14346
gene32719	gene41902
gene2088	gene33407
gene22238	gene13936
gene28796	gene4946
gene12338	gene39411
gene14346	gene8451
gene41902	gene44738
gene33407	gene2075
gene13936	gene28616
gene14543	gene39722
gene4946	gene13916
gene39411	gene25159
gene8451	gene28180
gene44738	gene22869
gene2075	gene44354
gene28616	gene36534
gene39722	gene13678
gene13916	gene22266
gene25159	gene38156
gene28180	gene23691
gene22869	gene13435
gene44354	gene44294
gene36534	gene39414
gene13678	gene5351
gene22266	gene18821
gene38156	gene27800
gene23691	gene28358
gene13435	gene7247
gene44294	gene11048
gene39414	gene12867
gene5351	gene12743
gene18821	gene18658
gene39916	gene43046
gene27800	gene34087
gene28358	gene34843
gene36201	gene40676
gene7247	gene4827
gene25150	gene12866
gene11048	gene7921
gene12867	gene36215
gene12743	gene14579
gene18658	gene30496
gene43046	gene41642
gene33419	gene42948
gene34087	gene1248
gene34843	gene4716
gene40676	gene4820
gene4827	gene11986
gene12866	gene30368
gene14428	gene26171
gene7921	gene21332
gene36215	gene4857
gene14579	gene30215
gene30496	gene8810
gene41642	gene28288
gene18151	gene24123
gene11547	gene34905
gene42948	gene1291
gene24607	gene24964
gene1248	gene15435
gene4716	gene18123
gene4820	gene42063
gene11986	gene6679
gene30368	gene4905
gene26171	gene3971
gene21332	gene26952
gene4857	gene30386
gene16082	gene2264
gene30215	gene2984
gene39401	gene11770
gene8810	gene35299
gene12170	gene42825
gene28288	gene47231
gene24123	gene10465
gene34905	gene27236
gene1291	gene42267
gene24964	gene30401
gene15435	gene1995
gene18123	gene6381
gene42063	gene32073
gene6679	gene18125
gene4905	gene75
gene3971	gene7980
gene26952	gene25212
gene30386	gene36610
gene2264	gene12328
gene2984	gene9639
gene11770	gene1988
gene35299	gene8500
gene42825	gene38191
gene13436	gene13538
gene47231	gene15810
gene10465	gene14652
gene27236	gene14038
gene42267	gene38182
gene11795	gene25096
gene21326	gene729
gene30401	gene20054
gene1995	gene7121
gene20062	gene42053
gene6381	gene23277
gene32073	gene32172
gene18125	gene24637
gene75	gene37803
gene7980	gene3316
gene25212	gene36336
gene36610	gene28282
gene12328	gene13343
gene9639	gene2155
gene1988	gene11660
gene8500	gene17269
gene38191	gene39719
gene13538	gene14232
gene15810	gene35239
gene15856	gene39389
gene14652	gene47222
gene14038	gene3611
gene13370	gene28198
gene38182	gene44192
gene25096	gene16262
gene729	gene13314
gene13271	gene34841
gene20054	gene27619
gene2899	gene13506
gene7121	gene28627
gene42053	gene1116
gene23277	gene25753
gene2244	gene17160
gene32172	gene39296
gene28688	gene39720
gene20186	gene41777
gene19618	gene38585
gene24637	gene40585
gene8619	gene9076
gene31642	gene41775
gene37803	gene38507
gene3316	gene1564
gene36336	gene1589
gene42589	gene13236
gene28282	gene21081
gene13343	gene7285
gene2155	gene41975
gene11660	gene34802
gene12998	gene18663
gene17269	gene14003
gene39719	gene13668
gene14232	gene21964
gene3297	gene23203
gene35239	gene9641
gene7792	gene4024
gene15639	gene26860
gene39389	gene15759
gene47222	gene4999
gene42128	gene37420
gene3611
gene7793
gene28198
gene44192
gene16262
gene13314
gene34841
gene27619
gene13506
gene29763
gene12858
gene3409
gene28627
gene1116
gene25753
gene17160
gene29629
gene31939
gene40486
gene30139
gene36018
gene39296
gene39720
gene41777
gene38585
gene40585
gene9076
gene1352
gene41775
gene34947
gene38507
gene1564
gene1589
gene13236
gene21081
gene7285
gene7732
gene41975
gene34802
gene4596
gene15864
gene13112
gene18818
gene11158
gene18663
gene14003
gene13668
gene21964
gene23203
gene22656
gene9641
gene4024
gene41061
gene26860
gene15759
gene17457
gene41658
gene41905
gene4999
gene37420
gene30589
gene42274
gene43448
gene11956
gene29909
gene25017
gene347
gene11028
gene18268
gene26704
gene26395
gene79
gene47193
gene20065
gene17164
gene42690
gene19575
gene19008
gene24156
gene24276
gene36135
gene30035
gene42938
gene7849
gene45316
gene19561
gene3096
gene39294
gene1695
gene24813
gene23981
gene24290
gene35935
