# Supplementary material for: Unique Molecular Identifiers reveal a novel sequencing artefact with implications for RNA-Seq based gene expression analysis
Source: Sci Rep. 2018 Sep 3;8:13121. doi: 10.1038/s41598-018-31064-7 (PMC6120941; doi:10.1038/s41598-018-31064-7)
Supplement: Supplementary file 5 — Nikaido Differential Expression [file 41598_2018_31064_MOESM5_ESM.xlsx]

## Sheet: P<0.05
union	intersection	noncollapsed only	collapsed only		The gene identifiers refer to annotations in mouse assembly version GRCm38.p6.
gene11755	gene11755	gene15281	gene5413		ftp://ftp.ncbi.nlm.nih.gov/genomes/all/GCA/000/001/635/GCA_000001635.8_GRCm38.p6
gene15332	gene15332	gene32264	gene21010
gene15646	gene15646	gene41452	gene7094
gene17315	gene17315	gene13842	gene27057
gene18391	gene18391	gene37247	gene17364
gene19520	gene19520	gene25856	gene10923
gene1988	gene1988	gene8736	gene12153
gene20508	gene20508	gene7435	gene38621
gene20941	gene20941	gene22642	gene44221
gene21332	gene21332	gene19090	gene1994
gene25238	gene25238	gene17587	gene19921
gene25977	gene25977	gene29215	gene11383
gene2734	gene2734	gene40024	gene5368
gene27792	gene27792	gene29908	gene36870
gene2786	gene2786	gene45243	gene39722
gene30543	gene30543	gene3329	gene19571
gene34440	gene34440	gene24778	gene44775
gene36547	gene36547	gene25209	gene5463
gene38021	gene38021	gene33964	gene19718
gene40096	gene40096	gene32835	gene41016
gene4033	gene4033	gene1845	gene30255
gene41470	gene41470	gene41876	gene37351
gene43077	gene43077	gene14925	gene3891
gene4914	gene4914	gene25248	gene28936
gene4915	gene4915	gene17974	gene10271
gene586	gene586	gene22141	gene19758
gene6835	gene6835	gene25787	gene24806
gene7285	gene7285	gene20167	gene29488
gene8710	gene8710	gene37326	gene15041
gene9558	gene9558	gene39179	gene16103
gene35326	gene35326	gene44734	gene2169
gene27313	gene27313	gene3174	gene24660
gene39296	gene39296	gene19981	gene45053
gene35221	gene35221	gene40192	gene8341
gene585	gene585	gene38050	gene29283
gene16656	gene16656	gene48721	gene29224
gene595	gene595	gene10917	gene12316
gene25110	gene25110	gene23338
gene6548	gene6548	gene6889
gene41037	gene41037	gene11346
gene24156	gene24156	gene5767
gene1911	gene1911	gene19318
gene42466	gene42466	gene9597
gene13064	gene13064	gene2562
gene12493	gene12493	gene47201
gene30090	gene30090	gene22656
gene15636	gene15636	gene45356
gene31642	gene31642	gene7240
gene38121	gene38121	gene21941
gene13701	gene13701	gene43393
gene35630	gene35630
gene26425	gene26425
gene8158	gene8158
gene44567	gene44567
gene37970	gene37970
gene37969	gene37969
gene15692	gene15692
gene25247	gene25247
gene45342	gene45342
gene23628	gene23628
gene24916	gene24916
gene41847	gene41847
gene3864	gene3864
gene30724	gene30724
gene7945	gene7945
gene8147	gene8147
gene394	gene394
gene27022	gene27022
gene33981	gene33981
gene38384	gene38384
gene37738	gene37738
gene37869	gene37869
gene38388	gene38388
gene25420	gene25420
gene27121	gene27121
gene25594	gene25594
gene8028	gene8028
gene33285	gene33285
gene19451	gene19451
gene21725	gene21725
gene29756	gene29756
gene20150	gene20150
gene26108	gene26108
gene21468	gene21468
gene36135	gene36135
gene22296	gene22296
gene32347	gene32347
gene6701	gene6701
gene6270	gene6270
gene32342	gene32342
gene3819	gene3819
gene40261	gene40261
gene42878	gene42878
gene14336	gene14336
gene39946	gene39946
gene45430	gene45430
gene31484	gene31484
gene9637	gene9637
gene29287	gene29287
gene40173	gene40173
gene27378	gene27378
gene14335	gene14335
gene35714	gene35714
gene15071	gene15071
gene12963	gene12963
gene17468	gene17468
gene28608	gene28608
gene21203	gene21203
gene20471	gene20471
gene35072	gene35072
gene13659	gene13659
gene24311	gene24311
gene4548	gene4548
gene26882	gene26882
gene185	gene185
gene31068	gene31068
gene15825	gene15825
gene21147	gene21147
gene4958	gene4958
gene41146	gene41146
gene2411	gene2411
gene17977	gene17977
gene28179	gene28179
gene21265	gene21265
gene42031	gene42031
gene9656	gene9656
gene28795	gene28795
gene17210	gene17210
gene28566	gene28566
gene40576	gene40576
gene36156	gene36156
gene26117	gene26117
gene29763	gene29763
gene32531	gene32531
gene38156	gene38156
gene27044	gene27044
gene20152	gene20152
gene41211	gene41211
gene15482	gene15482
gene22922	gene22922
gene29285	gene29285
gene4959	gene4959
gene21819	gene21819
gene1652	gene1652
gene3206	gene3206
gene43640	gene43640
gene45104	gene45104
gene33373	gene33373
gene21847	gene21847
gene26187	gene26187
gene17942	gene17942
gene13936	gene13936
gene37894	gene37894
gene16048	gene16048
gene5533	gene5533
gene38825	gene38825
gene40694	gene40694
gene24650	gene24650
gene5766	gene5766
gene10007	gene10007
gene35608	gene35608
gene11336	gene11336
gene35458	gene35458
gene40088	gene40088
gene12519	gene12519
gene28175	gene28175
gene14053	gene14053
gene23385	gene23385
gene41024	gene41024
gene38827	gene38827
gene36261	gene36261
gene28093	gene28093
gene38339	gene38339
gene26793	gene26793
gene2461	gene2461
gene25815	gene25815
gene40609	gene40609
gene23228	gene23228
gene3254	gene3254
gene30182	gene30182
gene26317	gene26317
gene1590	gene1590
gene23393	gene23393
gene41571	gene41571
gene12058	gene12058
gene28685	gene28685
gene38409	gene38409
gene8283	gene8283
gene30496	gene30496
gene41025	gene41025
gene10522	gene10522
gene18863	gene18863
gene24221	gene24221
gene1074	gene1074
gene38142	gene38142
gene1193	gene1193
gene36640	gene36640
gene28168	gene28168
gene30073	gene30073
gene23259	gene23259
gene42529	gene42529
gene17570	gene17570
gene1174	gene1174
gene2984	gene2984
gene24698	gene24698
gene27013	gene27013
gene14047	gene14047
gene28056	gene28056
gene37015	gene37015
gene35319	gene35319
gene12154	gene12154
gene12420	gene12420
gene25349	gene25349
gene5853	gene5853
gene33838	gene33838
gene5612	gene5612
gene19310	gene19310
gene35080	gene35080
gene500	gene500
gene28036	gene28036
gene12042	gene12042
gene24587	gene24587
gene16108	gene16108
gene35920	gene35920
gene9688	gene9688
gene24607	gene24607
gene15023	gene15023
gene22939	gene22939
gene2364	gene2364
gene32345	gene32345
gene24318	gene24318
gene7163	gene7163
gene23529	gene23529
gene26936	gene26936
gene19527	gene19527
gene24515	gene24515
gene6635	gene6635
gene3302	gene3302
gene16060	gene16060
gene41201	gene41201
gene42230	gene42230
gene21730	gene21730
gene34423	gene34423
gene37217	gene37217
gene15179	gene15179
gene11854	gene11854
gene9896	gene9896
gene6511	gene6511
gene37496	gene37496
gene3552	gene3552
gene21353	gene21353
gene35715	gene35715
gene2415	gene2415
gene3201	gene3201
gene21900	gene21900
gene9586	gene9586
gene25327	gene25327
gene19495	gene19495
gene43029	gene43029
gene20216	gene20216
gene26115	gene26115
gene6692	gene6692
gene22267	gene22267
gene22535	gene22535
gene8199	gene8199
gene11497	gene11497
gene21840	gene21840
gene9899	gene9899
gene3074	gene3074
gene33303	gene33303
gene12831	gene12831
gene8353	gene8353
gene16672	gene16672
gene6420	gene6420
gene8189	gene8189
gene7477	gene7477
gene40686	gene40686
gene13162	gene13162
gene13045	gene13045
gene32275	gene32275
gene13681	gene13681
gene23474	gene23474
gene42749	gene42749
gene35058	gene35058
gene7749	gene7749
gene43661	gene43661
gene45054	gene45054
gene14176	gene14176
gene36816	gene36816
gene951	gene951
gene8500	gene8500
gene21182	gene21182
gene25212	gene25212
gene41759	gene41759
gene42191	gene42191
gene21322	gene21322
gene44969	gene44969
gene41398	gene41398
gene27051	gene27051
gene12788	gene12788
gene28596	gene28596
gene39431	gene39431
gene47454	gene47454
gene33012	gene33012
gene17921	gene17921
gene28892	gene28892
gene17935	gene17935
gene24918	gene24918
gene558	gene558
gene7580	gene7580
gene4040	gene4040
gene40300	gene40300
gene24658	gene24658
gene41078	gene41078
gene26424	gene26424
gene31971	gene31971
gene36162	gene36162
gene30348	gene30348
gene12295	gene12295
gene24664	gene24664
gene42192	gene42192
gene23451	gene23451
gene110	gene110
gene47456	gene47456
gene9960	gene9960
gene21335	gene21335
gene27347	gene27347
gene10518	gene10518
gene37698	gene37698
gene27371	gene27371
gene25563	gene25563
gene42622	gene42622
gene20463	gene20463
gene13912	gene13912
gene30414	gene30414
gene6494	gene6494
gene1987	gene1987
gene18748	gene18748
gene42107	gene42107
gene28485	gene28485
gene20539	gene20539
gene22977	gene22977
gene2154	gene2154
gene31395	gene31395
gene6436	gene6436
gene30345	gene30345
gene41619	gene41619
gene21669	gene21669
gene23866	gene23866
gene31768	gene31768
gene33108	gene33108
gene28990	gene28990
gene40079	gene40079
gene5142	gene5142
gene39159	gene39159
gene2952	gene2952
gene26472	gene26472
gene11477	gene11477
gene4439	gene4439
gene12370	gene12370
gene47388	gene47388
gene5141	gene5141
gene23503	gene23503
gene993	gene993
gene38686	gene38686
gene6555	gene6555
gene26395	gene26395
gene14373	gene14373
gene18465	gene18465
gene35856	gene35856
gene32851	gene32851
gene8063	gene8063
gene20388	gene20388
gene28464	gene28464
gene807	gene807
gene33839	gene33839
gene21219	gene21219
gene19628	gene19628
gene105	gene105
gene26363	gene26363
gene35620	gene35620
gene9997	gene9997
gene4796	gene4796
gene1273	gene1273
gene43988	gene43988
gene8728	gene8728
gene25415	gene25415
gene13486	gene13486
gene17161	gene17161
gene27141	gene27141
gene18759	gene18759
gene24803	gene24803
gene31968	gene31968
gene10139	gene10139
gene555	gene555
gene37703	gene37703
gene15241	gene15241
gene29029	gene29029
gene41301	gene41301
gene7247	gene7247
gene11935	gene11935
gene29033	gene29033
gene24896	gene24896
gene35905	gene35905
gene18006	gene18006
gene32613	gene32613
gene38082	gene38082
gene40387	gene40387
gene30314	gene30314
gene38832	gene38832
gene12951	gene12951
gene44497	gene44497
gene23005	gene23005
gene29466	gene29466
gene27704	gene27704
gene3419	gene3419
gene28989	gene28989
gene27286	gene27286
gene38494	gene38494
gene32972	gene32972
gene34049	gene34049
gene18304	gene18304
gene28923	gene28923
gene3711	gene3711
gene21738	gene21738
gene15112	gene15112
gene19524	gene19524
gene2227	gene2227
gene26736	gene26736
gene20582	gene20582
gene10444	gene10444
gene26293	gene26293
gene36285	gene36285
gene32061	gene32061
gene18365	gene18365
gene20840	gene20840
gene4432	gene4432
gene19344	gene19344
gene35671	gene35671
gene48703	gene48703
gene38745	gene38745
gene30803	gene30803
gene36575	gene36575
gene16797	gene16797
gene43734	gene43734
gene656	gene656
gene33328	gene33328
gene28600	gene28600
gene2475	gene2475
gene36994	gene36994
gene28879	gene28879
gene3213	gene3213
gene36571	gene36571
gene2605	gene2605
gene23424	gene23424
gene21955	gene21955
gene2123	gene2123
gene20570	gene20570
gene8198	gene8198
gene43010	gene43010
gene23287	gene23287
gene19544	gene19544
gene21220	gene21220
gene7139	gene7139
gene33761	gene33761
gene27394	gene27394
gene17319	gene17319
gene37072	gene37072
gene7825	gene7825
gene11894	gene11894
gene21312	gene21312
gene29990	gene29990
gene35165	gene35165
gene41002	gene41002
gene14990	gene14990
gene27285	gene27285
gene23094	gene23094
gene18307	gene18307
gene26566	gene26566
gene18821	gene18821
gene1539	gene1539
gene1742	gene1742
gene32572	gene32572
gene24135	gene24135
gene23449	gene23449
gene3559	gene3559
gene36525	gene36525
gene23506	gene23506
gene36448	gene36448
gene16914	gene16914
gene23152	gene23152
gene27771	gene27771
gene7202	gene7202
gene1152	gene1152
gene32108	gene32108
gene5466	gene5466
gene29370	gene29370
gene20567	gene20567
gene2611	gene2611
gene1711	gene1711
gene13348	gene13348
gene5019	gene5019
gene28180	gene28180
gene26586	gene26586
gene26754	gene26754
gene39937	gene39937
gene41336	gene41336
gene2761	gene2761
gene8528	gene8528
gene21323	gene21323
gene7877	gene7877
gene37920	gene37920
gene27781	gene27781
gene35779	gene35779
gene17873	gene17873
gene15311	gene15311
gene22494	gene22494
gene40438	gene40438
gene36294	gene36294
gene42032	gene42032
gene37166	gene37166
gene27284	gene27284
gene21352	gene21352
gene36821	gene36821
gene12040	gene12040
gene33805	gene33805
gene15250	gene15250
gene15787	gene15787
gene1122	gene1122
gene27083	gene27083
gene37647	gene37647
gene24895	gene24895
gene1311	gene1311
gene8550	gene8550
gene37071	gene37071
gene7235	gene7235
gene37930	gene37930
gene41908	gene41908
gene19266	gene19266
gene21944	gene21944
gene13292	gene13292
gene26460	gene26460
gene36749	gene36749
gene42545	gene42545
gene20785	gene20785
gene32881	gene32881
gene12400	gene12400
gene38108	gene38108
gene747	gene747
gene17649	gene17649
gene1573	gene1573
gene36645	gene36645
gene25592	gene25592
gene21917	gene21917
gene21406	gene21406
gene40004	gene40004
gene29619	gene29619
gene7597	gene7597
gene23444	gene23444
gene1538	gene1538
gene25141	gene25141
gene34735	gene34735
gene7013	gene7013
gene38039	gene38039
gene22437	gene22437
gene23790	gene23790
gene35763	gene35763
gene42663	gene42663
gene11685	gene11685
gene19730	gene19730
gene29303	gene29303
gene2528	gene2528
gene33315	gene33315
gene13159	gene13159
gene25595	gene25595
gene19	gene19
gene41408	gene41408
gene15710	gene15710
gene12210	gene12210
gene10744	gene10744
gene4558	gene4558
gene42584	gene42584
gene16015	gene16015
gene15645	gene15645
gene33735	gene33735
gene33502	gene33502
gene37899	gene37899
gene32217	gene32217
gene37129	gene37129
gene23378	gene23378
gene31055	gene31055
gene2808	gene2808
gene596	gene596
gene37425	gene37425
gene43811	gene43811
gene8970	gene8970
gene10633	gene10633
gene19498	gene19498
gene8904	gene8904
gene27233	gene27233
gene37637	gene37637
gene3094	gene3094
gene23352	gene23352
gene29392	gene29392
gene3616	gene3616
gene38037	gene38037
gene10408	gene10408
gene36380	gene36380
gene19084	gene19084
gene33878	gene33878
gene14468	gene14468
gene45334	gene45334
gene37424	gene37424
gene26755	gene26755
gene14661	gene14661
gene14495	gene14495
gene6471	gene6471
gene14046	gene14046
gene20540	gene20540
gene20398	gene20398
gene4561	gene4561
gene12685	gene12685
gene2657	gene2657
gene33208	gene33208
gene6250	gene6250
gene7155	gene7155
gene14637	gene14637
gene44599	gene44599
gene7468	gene7468
gene27928	gene27928
gene38534	gene38534
gene17329	gene17329
gene7101	gene7101
gene26372	gene26372
gene20842	gene20842
gene5384	gene5384
gene1066	gene1066
gene31570	gene31570
gene19907	gene19907
gene2134	gene2134
gene36211	gene36211
gene16780	gene16780
gene2674	gene2674
gene600	gene600
gene41600	gene41600
gene33284	gene33284
gene2675	gene2675
gene27604	gene27604
gene12943	gene12943
gene41658	gene41658
gene45441	gene45441
gene12461	gene12461
gene7188	gene7188
gene43468	gene43468
gene34488	gene34488
gene32945	gene32945
gene2255	gene2255
gene23379	gene23379
gene18432	gene18432
gene22188	gene22188
gene21122	gene21122
gene4819	gene4819
gene37329	gene37329
gene40595	gene40595
gene8485	gene8485
gene44996	gene44996
gene38143	gene38143
gene41543	gene41543
gene3779	gene3779
gene980	gene980
gene3311	gene3311
gene21330	gene21330
gene30181	gene30181
gene18248	gene18248
gene24415	gene24415
gene18350	gene18350
gene35218	gene35218
gene30768	gene30768
gene9553	gene9553
gene8451	gene8451
gene40986	gene40986
gene6908	gene6908
gene7555	gene7555
gene9768	gene9768
gene40408	gene40408
gene18699	gene18699
gene2065	gene2065
gene22684	gene22684
gene22051	gene22051
gene19719	gene19719
gene22446	gene22446
gene1593	gene1593
gene658	gene658
gene28486	gene28486
gene42238	gene42238
gene8961	gene8961
gene25186	gene25186
gene22475	gene22475
gene35060	gene35060
gene41043	gene41043
gene15698	gene15698
gene28778	gene28778
gene41995	gene41995
gene18446	gene18446
gene40997	gene40997
gene35448	gene35448
gene30338	gene30338
gene26784	gene26784
gene7556	gene7556
gene5724	gene5724
gene29017	gene29017
gene39051	gene39051
gene36667	gene36667
gene28909	gene28909
gene17940	gene17940
gene29247	gene29247
gene12355	gene12355
gene33813	gene33813
gene28898	gene28898
gene19978	gene19978
gene21845	gene21845
gene39455	gene39455
gene35238	gene35238
gene26678	gene26678
gene6796	gene6796
gene21100	gene21100
gene18239	gene18239
gene24400	gene24400
gene30184	gene30184
gene36687	gene36687
gene29195	gene29195
gene21163	gene21163
gene15788	gene15788
gene33790	gene33790
gene9765	gene9765
gene41558	gene41558
gene21315	gene21315
gene11586	gene11586
gene40361	gene40361
gene25849	gene25849
gene33337	gene33337
gene9454	gene9454
gene7561	gene7561
gene32185	gene32185
gene41615	gene41615
gene25785	gene25785
gene41834	gene41834
gene44521	gene44521
gene42850	gene42850
gene11022	gene11022
gene21261	gene21261
gene48232	gene48232
gene24464	gene24464
gene38829	gene38829
gene231	gene231
gene18379	gene18379
gene29276	gene29276
gene33193	gene33193
gene22658	gene22658
gene15718	gene15718
gene1105	gene1105
gene33150	gene33150
gene20203	gene20203
gene20424	gene20424
gene23562	gene23562
gene20102	gene20102
gene8092	gene8092
gene26384	gene26384
gene26611	gene26611
gene10355	gene10355
gene15253	gene15253
gene41036	gene41036
gene1106	gene1106
gene27705	gene27705
gene24143	gene24143
gene38280	gene38280
gene1058	gene1058
gene24636	gene24636
gene7842	gene7842
gene28048	gene28048
gene36052	gene36052
gene41978	gene41978
gene35853	gene35853
gene38173	gene38173
gene13261	gene13261
gene28797	gene28797
gene41616	gene41616
gene15724	gene15724
gene37266	gene37266
gene544	gene544
gene11516	gene11516
gene12447	gene12447
gene2247	gene2247
gene40090	gene40090
gene40547	gene40547
gene38523	gene38523
gene27793	gene27793
gene17207	gene17207
gene43085	gene43085
gene35895	gene35895
gene33179	gene33179
gene23709	gene23709
gene30500	gene30500
gene37758	gene37758
gene22149	gene22149
gene21754	gene21754
gene41274	gene41274
gene27397	gene27397
gene11299	gene11299
gene2500	gene2500
gene44600	gene44600
gene15723	gene15723
gene18462	gene18462
gene8387	gene8387
gene18273	gene18273
gene32272	gene32272
gene43654	gene43654
gene29956	gene29956
gene24561	gene24561
gene39419	gene39419
gene44738	gene44738
gene2063	gene2063
gene41988	gene41988
gene1957	gene1957
gene2754	gene2754
gene35094	gene35094
gene7062	gene7062
gene4776	gene4776
gene35737	gene35737
gene21491	gene21491
gene22306	gene22306
gene30239	gene30239
gene21416	gene21416
gene40423	gene40423
gene5560	gene5560
gene27370	gene27370
gene7006	gene7006
gene15755	gene15755
gene24801	gene24801
gene8420	gene8420
gene13583	gene13583
gene11863	gene11863
gene19242	gene19242
gene1363	gene1363
gene37994	gene37994
gene6810	gene6810
gene24366	gene24366
gene30433	gene30433
gene28983	gene28983
gene15735	gene15735
gene15911	gene15911
gene29557	gene29557
gene3871	gene3871
gene14344	gene14344
gene42257	gene42257
gene5001	gene5001
gene22931	gene22931
gene35174	gene35174
gene7695	gene7695
gene15123	gene15123
gene36673	gene36673
gene16056	gene16056
gene4382	gene4382
gene26097	gene26097
gene42427	gene42427
gene26704	gene26704
gene8823	gene8823
gene24523	gene24523
gene18802	gene18802
gene15137	gene15137
gene41253	gene41253
gene21526	gene21526
gene42215	gene42215
gene12977	gene12977
gene11753	gene11753
gene7459	gene7459
gene40191	gene40191
gene29015	gene29015
gene32418	gene32418
gene42175	gene42175
gene19557	gene19557
gene29576	gene29576
gene25911	gene25911
gene38387	gene38387
gene3700	gene3700
gene712	gene712
gene1053	gene1053
gene3375	gene3375
gene14426	gene14426
gene10196	gene10196
gene11635	gene11635
gene21262	gene21262
gene12795	gene12795
gene27323	gene27323
gene19731	gene19731
gene5712	gene5712
gene3501	gene3501
gene34971	gene34971
gene5820	gene5820
gene47390	gene47390
gene12158	gene12158
gene39406	gene39406
gene25285	gene25285
gene37466	gene37466
gene24603	gene24603
gene15631	gene15631
gene760	gene760
gene17295	gene17295
gene38587	gene38587
gene36603	gene36603
gene20210	gene20210
gene38330	gene38330
gene27800	gene27800
gene27082	gene27082
gene21749	gene21749
gene22268	gene22268
gene19548	gene19548
gene30262	gene30262
gene32209	gene32209
gene8907	gene8907
gene30700	gene30700
gene18714	gene18714
gene29842	gene29842
gene21693	gene21693
gene3073	gene3073
gene33118	gene33118
gene5160	gene5160
gene35762	gene35762
gene30919	gene30919
gene39523	gene39523
gene36178	gene36178
gene33526	gene33526
gene853	gene853
gene26679	gene26679
gene29477	gene29477
gene24529	gene24529
gene5152	gene5152
gene27776	gene27776
gene10731	gene10731
gene35565	gene35565
gene12918	gene12918
gene22023	gene22023
gene41372	gene41372
gene427	gene427
gene10322	gene10322
gene39303	gene39303
gene23784	gene23784
gene8967	gene8967
gene38531	gene38531
gene42056	gene42056
gene22906	gene22906
gene28023	gene28023
gene37078	gene37078
gene35416	gene35416
gene30386	gene30386
gene26470	gene26470
gene11313	gene11313
gene5091	gene5091
gene14371	gene14371
gene21508	gene21508
gene21204	gene21204
gene28910	gene28910
gene24120	gene24120
gene27256	gene27256
gene10486	gene10486
gene35059	gene35059
gene12012	gene12012
gene1085	gene1085
gene36564	gene36564
gene428	gene428
gene12932	gene12932
gene32349	gene32349
gene1570	gene1570
gene30804	gene30804
gene11284	gene11284
gene24536	gene24536
gene18650	gene18650
gene20969	gene20969
gene2350	gene2350
gene33882	gene33882
gene16761	gene16761
gene21282	gene21282
gene2656	gene2656
gene5144	gene5144
gene732	gene732
gene10349	gene10349
gene20823	gene20823
gene33763	gene33763
gene33888	gene33888
gene1729	gene1729
gene19236	gene19236
gene5023	gene5023
gene33200	gene33200
gene37108	gene37108
gene24837	gene24837
gene13122	gene13122
gene775	gene775
gene3970	gene3970
gene34881	gene34881
gene23550	gene23550
gene19558	gene19558
gene6361	gene6361
gene37224	gene37224
gene23046	gene23046
gene26897	gene26897
gene23524	gene23524
gene37232	gene37232
gene37426	gene37426
gene44253	gene44253
gene29879	gene29879
gene9923	gene9923
gene21331	gene21331
gene26642	gene26642
gene34886	gene34886
gene37659	gene37659
gene313	gene313
gene27744	gene27744
gene26386	gene26386
gene36438	gene36438
gene28206	gene28206
gene20409	gene20409
gene3648	gene3648
gene30269	gene30269
gene14024	gene14024
gene21957	gene21957
gene5025	gene5025
gene27060	gene27060
gene37348	gene37348
gene28994	gene28994
gene1946	gene1946
gene8813	gene8813
gene18364	gene18364
gene16766	gene16766
gene7972	gene7972
gene20619	gene20619
gene28814	gene28814
gene39115	gene39115
gene8093	gene8093
gene42989	gene42989
gene32971	gene32971
gene4992	gene4992
gene26247	gene26247
gene43002	gene43002
gene22125	gene22125
gene3269	gene3269
gene27025	gene27025
gene21898	gene21898
gene44965	gene44965
gene29888	gene29888
gene36319	gene36319
gene16042	gene16042
gene13989	gene13989
gene29962	gene29962
gene35875	gene35875
gene38748	gene38748
gene4951	gene4951
gene39972	gene39972
gene33279	gene33279
gene2095	gene2095
gene11045	gene11045
gene40605	gene40605
gene10091	gene10091
gene25376	gene25376
gene34296	gene34296
gene1787	gene1787
gene8169	gene8169
gene37221	gene37221
gene40218	gene40218
gene28518	gene28518
gene23348	gene23348
gene39134	gene39134
gene36972	gene36972
gene20148	gene20148
gene40455	gene40455
gene37231	gene37231
gene1441	gene1441
gene33453	gene33453
gene36123	gene36123
gene28499	gene28499
gene14579	gene14579
gene32809	gene32809
gene37210	gene37210
gene21357	gene21357
gene38102	gene38102
gene27381	gene27381
gene39461	gene39461
gene27644	gene27644
gene20897	gene20897
gene38749	gene38749
gene11150	gene11150
gene36215	gene36215
gene13327	gene13327
gene26847	gene26847
gene41736	gene41736
gene37330	gene37330
gene18504	gene18504
gene17972	gene17972
gene1115	gene1115
gene35958	gene35958
gene7466	gene7466
gene2155	gene2155
gene13809	gene13809
gene20673	gene20673
gene12604	gene12604
gene30381	gene30381
gene22448	gene22448
gene7274	gene7274
gene35970	gene35970
gene3360	gene3360
gene18865	gene18865
gene37429	gene37429
gene1929	gene1929
gene38198	gene38198
gene38182	gene38182
gene41197	gene41197
gene23870	gene23870
gene21942	gene21942
gene33457	gene33457
gene42515	gene42515
gene27521	gene27521
gene13866	gene13866
gene22441	gene22441
gene38935	gene38935
gene15754	gene15754
gene13719	gene13719
gene35918	gene35918
gene30086	gene30086
gene42203	gene42203
gene9085	gene9085
gene27311	gene27311
gene2245	gene2245
gene29509	gene29509
gene3690	gene3690
gene34490	gene34490
gene25187	gene25187
gene35869	gene35869
gene7212	gene7212
gene26887	gene26887
gene3238	gene3238
gene30094	gene30094
gene27049	gene27049
gene37399	gene37399
gene43954	gene43954
gene40983	gene40983
gene21744	gene21744
gene9190	gene9190
gene20476	gene20476
gene21897	gene21897
gene43457	gene43457
gene23561	gene23561
gene20781	gene20781
gene21747	gene21747
gene24907	gene24907
gene35984	gene35984
gene40398	gene40398
gene19101	gene19101
gene614	gene614
gene12448	gene12448
gene21658	gene21658
gene11274	gene11274
gene376	gene376
gene5886	gene5886
gene26237	gene26237
gene28318	gene28318
gene17920	gene17920
gene9047	gene9047
gene35271	gene35271
gene4841	gene4841
gene25205	gene25205
gene23190	gene23190
gene2798	gene2798
gene15129	gene15129
gene10485	gene10485
gene14035	gene14035
gene24522	gene24522
gene14890	gene14890
gene42885	gene42885
gene14882	gene14882
gene17899	gene17899
gene9731	gene9731
gene12317	gene12317
gene9009	gene9009
gene10201	gene10201
gene30418	gene30418
gene17477	gene17477
gene28833	gene28833
gene11902	gene11902
gene45373	gene45373
gene9013	gene9013
gene9174	gene9174
gene7186	gene7186
gene19813	gene19813
gene17910	gene17910
gene22484	gene22484
gene37398	gene37398
gene24598	gene24598
gene22121	gene22121
gene18862	gene18862
gene17390	gene17390
gene36905	gene36905
gene19006	gene19006
gene18859	gene18859
gene30204	gene30204
gene12613	gene12613
gene29569	gene29569
gene28673	gene28673
gene7280	gene7280
gene4580	gene4580
gene42792	gene42792
gene28999	gene28999
gene30480	gene30480
gene29601	gene29601
gene11760	gene11760
gene23236	gene23236
gene11436	gene11436
gene44699	gene44699
gene37949	gene37949
gene32417	gene32417
gene31516	gene31516
gene22201	gene22201
gene3835	gene3835
gene21820	gene21820
gene17862	gene17862
gene36374	gene36374
gene15752	gene15752
gene31561	gene31561
gene26208	gene26208
gene3510	gene3510
gene5653	gene5653
gene38542	gene38542
gene3936	gene3936
gene28521	gene28521
gene15402	gene15402
gene572	gene572
gene20841	gene20841
gene26958	gene26958
gene15701	gene15701
gene3840	gene3840
gene6469	gene6469
gene17861	gene17861
gene40676	gene40676
gene2529	gene2529
gene1127	gene1127
gene39929	gene39929
gene4407	gene4407
gene17995	gene17995
gene18292	gene18292
gene13068	gene13068
gene3685	gene3685
gene43874	gene43874
gene24570	gene24570
gene21960	gene21960
gene40113	gene40113
gene42931	gene42931
gene28899	gene28899
gene35435	gene35435
gene11895	gene11895
gene29317	gene29317
gene25940	gene25940
gene24597	gene24597
gene3796	gene3796
gene25508	gene25508
gene20757	gene20757
gene4423	gene4423
gene37995	gene37995
gene22264	gene22264
gene18453	gene18453
gene10024	gene10024
gene28681	gene28681
gene44968	gene44968
gene10526	gene10526
gene40364	gene40364
gene9134	gene9134
gene8481	gene8481
gene42021	gene42021
gene13314	gene13314
gene37921	gene37921
gene27247	gene27247
gene36766	gene36766
gene1129	gene1129
gene21961	gene21961
gene28613	gene28613
gene40610	gene40610
gene6185	gene6185
gene19442	gene19442
gene31411	gene31411
gene5351	gene5351
gene23178	gene23178
gene20213	gene20213
gene2361	gene2361
gene28668	gene28668
gene20408	gene20408
gene6459	gene6459
gene3766	gene3766
gene21356	gene21356
gene32545	gene32545
gene22991	gene22991
gene34342	gene34342
gene10732	gene10732
gene16877	gene16877
gene680	gene680
gene31559	gene31559
gene26706	gene26706
gene20932	gene20932
gene34905	gene34905
gene37314	gene37314
gene19775	gene19775
gene36661	gene36661
gene33440	gene33440
gene13739	gene13739
gene19333	gene19333
gene1640	gene1640
gene13511	gene13511
gene5866	gene5866
gene36375	gene36375
gene39015	gene39015
gene28925	gene28925
gene15019	gene15019
gene20225	gene20225
gene8174	gene8174
gene20214	gene20214
gene21523	gene21523
gene13643	gene13643
gene4952	gene4952
gene15117	gene15117
gene22904	gene22904
gene1571	gene1571
gene1131	gene1131
gene43043	gene43043
gene30922	gene30922
gene1542	gene1542
gene24993	gene24993
gene3971	gene3971
gene25818	gene25818
gene30738	gene30738
gene11123	gene11123
gene17348	gene17348
gene1665	gene1665
gene3409	gene3409
gene412	gene412
gene41623	gene41623
gene16429	gene16429
gene30426	gene30426
gene1132	gene1132
gene37881	gene37881
gene9186	gene9186
gene41006	gene41006
gene36659	gene36659
gene44190	gene44190
gene14891	gene14891
gene7204	gene7204
gene38524	gene38524
gene11554	gene11554
gene28042	gene28042
gene44267	gene44267
gene36921	gene36921
gene42345	gene42345
gene16888	gene16888
gene17170	gene17170
gene13175	gene13175
gene4403	gene4403
gene1134	gene1134
gene44723	gene44723
gene26726	gene26726
gene42963	gene42963
gene7248	gene7248
gene31507	gene31507
gene1920	gene1920
gene39208	gene39208
gene25886	gene25886
gene10439	gene10439
gene42604	gene42604
gene35593	gene35593
gene17944	gene17944
gene21964	gene21964
gene27617	gene27617
gene40205	gene40205
gene6687	gene6687
gene6007	gene6007
gene25809	gene25809
gene1137	gene1137
gene5652	gene5652
gene21896	gene21896
gene37748	gene37748
gene29204	gene29204
gene36382	gene36382
gene18503	gene18503
gene36636	gene36636
gene26839	gene26839
gene28061	gene28061
gene36379	gene36379
gene21843	gene21843
gene28799	gene28799
gene23367	gene23367
gene26632	gene26632
gene23577	gene23577
gene3930	gene3930
gene22038	gene22038
gene15450	gene15450
gene34416	gene34416
gene6184	gene6184
gene17301	gene17301
gene6794	gene6794
gene2041	gene2041
gene25960	gene25960
gene20	gene20
gene28142	gene28142
gene25988	gene25988
gene15738	gene15738
gene11648	gene11648
gene40156	gene40156
gene25017	gene25017
gene28065	gene28065
gene40226	gene40226
gene28045	gene28045
gene7694	gene7694
gene23595	gene23595
gene24013	gene24013
gene41835	gene41835
gene2214	gene2214
gene9953	gene9953
gene5554	gene5554
gene21945	gene21945
gene13396	gene13396
gene40456	gene40456
gene25565	gene25565
gene5694	gene5694
gene7748	gene7748
gene35227	gene35227
gene12958	gene12958
gene32237	gene32237
gene21505	gene21505
gene16320	gene16320
gene28332	gene28332
gene21317	gene21317
gene27522	gene27522
gene22024	gene22024
gene36652	gene36652
gene6696	gene6696
gene37986	gene37986
gene32208	gene32208
gene23380	gene23380
gene7792	gene7792
gene45335	gene45335
gene17747	gene17747
gene1140	gene1140
gene22862	gene22862
gene29950	gene29950
gene35862	gene35862
gene28570	gene28570
gene11301	gene11301
gene6131	gene6131
gene42547	gene42547
gene4967	gene4967
gene499	gene499
gene4866	gene4866
gene30144	gene30144
gene28918	gene28918
gene11795	gene11795
gene3377	gene3377
gene11310	gene11310
gene18220	gene18220
gene15289	gene15289
gene19287	gene19287
gene40994	gene40994
gene25506	gene25506
gene12338	gene12338
gene43046	gene43046
gene7762	gene7762
gene28026	gene28026
gene5908	gene5908
gene41585	gene41585
gene10150	gene10150
gene19446	gene19446
gene27356	gene27356
gene28155	gene28155
gene35367	gene35367
gene30788	gene30788
gene32930	gene32930
gene7742	gene7742
gene40231	gene40231
gene3149	gene3149
gene44563	gene44563
gene10350	gene10350
gene28278	gene28278
gene18016	gene18016
gene23868	gene23868
gene10050	gene10050
gene966	gene966
gene15103	gene15103
gene19692	gene19692
gene5689	gene5689
gene37501	gene37501
gene36955	gene36955
gene4731	gene4731
gene28158	gene28158
gene66	gene66
gene19991	gene19991
gene8069	gene8069
gene7675	gene7675
gene8183	gene8183
gene2060	gene2060
gene3556	gene3556
gene40750	gene40750
gene11155	gene11155
gene42668	gene42668
gene38157	gene38157
gene37317	gene37317
gene609	gene609
gene34146	gene34146
gene18649	gene18649
gene3855	gene3855
gene35187	gene35187
gene24991	gene24991
gene25690	gene25690
gene12352	gene12352
gene25589	gene25589
gene1360	gene1360
gene30183	gene30183
gene21809	gene21809
gene13714	gene13714
gene7374	gene7374
gene17342	gene17342
gene38065	gene38065
gene22227	gene22227
gene29025	gene29025
gene31577	gene31577
gene25913	gene25913
gene39395	gene39395
gene26756	gene26756
gene19308	gene19308
gene21274	gene21274
gene20395	gene20395
gene11563	gene11563
gene26159	gene26159
gene10561	gene10561
gene40023	gene40023
gene22014	gene22014
gene2343	gene2343
gene24602	gene24602
gene37279	gene37279
gene34932	gene34932
gene26583	gene26583
gene8398	gene8398
gene15550	gene15550
gene21558	gene21558
gene9767	gene9767
gene8482	gene8482
gene40743	gene40743
gene38191	gene38191
gene29460	gene29460
gene25083	gene25083
gene10648	gene10648
gene28922	gene28922
gene19561	gene19561
gene19245	gene19245
gene2013	gene2013
gene33001	gene33001
gene30775	gene30775
gene11968	gene11968
gene5076	gene5076
gene1992	gene1992
gene5564	gene5564
gene32101	gene32101
gene2805	gene2805
gene7766	gene7766
gene29009	gene29009
gene15310	gene15310
gene7238	gene7238
gene10433	gene10433
gene24133	gene24133
gene23928	gene23928
gene4387	gene4387
gene36621	gene36621
gene30329	gene30329
gene141	gene141
gene43337	gene43337
gene40217	gene40217
gene19526	gene19526
gene8048	gene8048
gene15997	gene15997
gene34291	gene34291
gene6510	gene6510
gene41580	gene41580
gene21333	gene21333
gene25064	gene25064
gene506	gene506
gene6554	gene6554
gene12611	gene12611
gene34850	gene34850
gene8254	gene8254
gene1947	gene1947
gene32426	gene32426
gene40583	gene40583
gene22019	gene22019
gene7126	gene7126
gene14355	gene14355
gene25361	gene25361
gene12695	gene12695
gene11604	gene11604
gene42115	gene42115
gene37732	gene37732
gene17135	gene17135
gene25185	gene25185
gene43148	gene43148
gene3717	gene3717
gene44637	gene44637
gene9046	gene9046
gene32504	gene32504
gene39191	gene39191
gene40758	gene40758
gene1818	gene1818
gene6904	gene6904
gene40665	gene40665
gene28568	gene28568
gene5827	gene5827
gene48216	gene48216
gene35674	gene35674
gene37395	gene37395
gene35662	gene35662
gene1682	gene1682
gene41015	gene41015
gene1054	gene1054
gene14652	gene14652
gene21316	gene21316
gene12985	gene12985
gene4024	gene4024
gene29024	gene29024
gene36823	gene36823
gene4969	gene4969
gene12955	gene12955
gene1536	gene1536
gene17631	gene17631
gene16916	gene16916
gene25957	gene25957
gene10343	gene10343
gene41061	gene41061
gene38267	gene38267
gene12087	gene12087
gene5925	gene5925
gene1576	gene1576
gene83	gene83
gene34774	gene34774
gene18538	gene18538
gene20752	gene20752
gene6956	gene6956
gene45262	gene45262
gene29909	gene29909
gene18003	gene18003
gene564	gene564
gene42719	gene42719
gene27530	gene27530
gene3354	gene3354
gene33512	gene33512
gene39279	gene39279
gene45345	gene45345
gene40482	gene40482
gene41563	gene41563
gene12597	gene12597
gene23421	gene23421
gene9598	gene9598
gene15169	gene15169
gene1442	gene1442
gene17250	gene17250
gene23985	gene23985
gene10523	gene10523
gene18530	gene18530
gene26358	gene26358
gene44517	gene44517
gene23346	gene23346
gene976	gene976
gene30029	gene30029
gene37070	gene37070
gene27348	gene27348
gene44251	gene44251
gene12984	gene12984
gene24958	gene24958
gene19749	gene19749
gene25947	gene25947
gene1521	gene1521
gene19410	gene19410
gene20218	gene20218
gene11312	gene11312
gene23441	gene23441
gene40481	gene40481
gene9435	gene9435
gene17880	gene17880
gene40874	gene40874
gene22961	gene22961
gene37553	gene37553
gene7720	gene7720
gene7907	gene7907
gene21618	gene21618
gene42809	gene42809
gene20221	gene20221
gene364	gene364
gene40460	gene40460
gene35698	gene35698
gene24985	gene24985
gene3615	gene3615
gene40312	gene40312
gene17420	gene17420
gene2682	gene2682
gene39398	gene39398
gene34039	gene34039
gene26441	gene26441
gene1769	gene1769
gene15174	gene15174
gene26422	gene26422
gene42556	gene42556
gene12743	gene12743
gene28615	gene28615
gene9754	gene9754
gene17874	gene17874
gene20088	gene20088
gene1641	gene1641
gene26393	gene26393
gene22243	gene22243
gene42009	gene42009
gene7740	gene7740
gene25931	gene25931
gene3734	gene3734
gene2891	gene2891
gene1679	gene1679
gene33333	gene33333
gene10941	gene10941
gene30548	gene30548
gene11825	gene11825
gene44189	gene44189
gene13672	gene13672
gene5801	gene5801
gene19367	gene19367
gene9608	gene9608
gene24085	gene24085
gene34033	gene34033
gene36473	gene36473
gene44187	gene44187
gene42800	gene42800
gene10190	gene10190
gene16144	gene16144
gene17350	gene17350
gene19368	gene19368
gene22966	gene22966
gene27753	gene27753
gene45446	gene45446
gene35	gene35
gene978	gene978
gene43841	gene43841
gene22183	gene22183
gene42920	gene42920
gene10515	gene10515
gene41915	gene41915
gene12229	gene12229
gene2576	gene2576
gene12741	gene12741
gene40348	gene40348
gene1690	gene1690
gene47389	gene47389
gene5669	gene5669
gene38688	gene38688
gene3993	gene3993
gene13354	gene13354
gene14260	gene14260
gene18180	gene18180
gene42176	gene42176
gene28900	gene28900
gene30595	gene30595
gene2088	gene2088
gene27620	gene27620
gene3334	gene3334
gene27926	gene27926
gene24280	gene24280
gene7215	gene7215
gene12734	gene12734
gene23851	gene23851
gene2433	gene2433
gene45052	gene45052
gene22766	gene22766
gene12713	gene12713
gene10570	gene10570
gene21906	gene21906
gene5100	gene5100
gene27118	gene27118
gene1637	gene1637
gene41884	gene41884
gene23644	gene23644
gene8464	gene8464
gene22870	gene22870
gene28302	gene28302
gene35929	gene35929
gene45343	gene45343
gene36617	gene36617
gene13425	gene13425
gene33356	gene33356
gene26367	gene26367
gene24006	gene24006
gene24852	gene24852
gene3614	gene3614
gene39474	gene39474
gene45066	gene45066
gene20402	gene20402
gene36668	gene36668
gene1859	gene1859
gene40972	gene40972
gene27009	gene27009
gene8220	gene8220
gene36472	gene36472
gene587	gene587
gene5620	gene5620
gene26430	gene26430
gene40367	gene40367
gene30755	gene30755
gene22954	gene22954
gene25751	gene25751
gene36588	gene36588
gene7176	gene7176
gene36084	gene36084
gene25656	gene25656
gene18400	gene18400
gene48715	gene48715
gene42181	gene42181
gene19713	gene19713
gene29011	gene29011
gene1291	gene1291
gene8384	gene8384
gene1551	gene1551
gene30295	gene30295
gene5642	gene5642
gene3056	gene3056
gene17937	gene17937
gene11242	gene11242
gene3629	gene3629
gene11335	gene11335
gene27084	gene27084
gene44195	gene44195
gene33789	gene33789
gene29613	gene29613
gene38100	gene38100
gene3869	gene3869
gene598	gene598
gene23840	gene23840
gene38183	gene38183
gene1675	gene1675
gene22544	gene22544
gene17418	gene17418
gene35438	gene35438
gene25107	gene25107
gene37665	gene37665
gene17938	gene17938
gene37961	gene37961
gene22123	gene22123
gene18454	gene18454
gene26799	gene26799
gene23191	gene23191
gene28317	gene28317
gene40360	gene40360
gene6910	gene6910
gene39185	gene39185
gene41245	gene41245
gene38824	gene38824
gene11008	gene11008
gene39132	gene39132
gene1785	gene1785
gene28542	gene28542
gene12762	gene12762
gene4716	gene4716
gene11697	gene11697
gene28829	gene28829
gene42116	gene42116
gene6918	gene6918
gene23088	gene23088
gene1928	gene1928
gene20719	gene20719
gene25570	gene25570
gene19633	gene19633
gene29391	gene29391
gene37374	gene37374
gene24430	gene24430
gene7438	gene7438
gene21229	gene21229
gene44593	gene44593
gene560	gene560
gene26952	gene26952
gene20063	gene20063
gene48701	gene48701
gene25758	gene25758
gene18241	gene18241
gene24938	gene24938
gene14390	gene14390
gene30210	gene30210
gene45210	gene45210
gene17133	gene17133
gene42630	gene42630
gene31515	gene31515
gene21714	gene21714
gene28798	gene28798
gene15781	gene15781
gene28796	gene28796
gene24103	gene24103
gene34736	gene34736
gene32594	gene32594
gene42178	gene42178
gene25240	gene25240
gene42743	gene42743
gene6380	gene6380
gene37331	gene37331
gene20937	gene20937
gene2213	gene2213
gene22976	gene22976
gene30305	gene30305
gene14915	gene14915
gene37144	gene37144
gene7221	gene7221
gene761	gene761
gene18179	gene18179
gene45391	gene45391
gene43378	gene43378
gene32494	gene32494
gene28051	gene28051
gene37947	gene37947
gene28541	gene28541
gene4045	gene4045
gene687	gene687
gene31513	gene31513
gene13438	gene13438
gene1695	gene1695
gene14613	gene14613
gene42587	gene42587
gene7793	gene7793
gene42696	gene42696
gene9062	gene9062
gene37638	gene37638
gene12927	gene12927
gene42259	gene42259
gene36662	gene36662
gene20537	gene20537
gene25596	gene25596
gene23162	gene23162
gene41778	gene41778
gene11291	gene11291
gene39423	gene39423
gene37844	gene37844
gene42236	gene42236
gene14059	gene14059
gene14986	gene14986
gene15466	gene15466
gene3406	gene3406
gene13260	gene13260
gene38896	gene38896
gene18823	gene18823
gene43765	gene43765
gene13524	gene13524
gene38568	gene38568
gene3308	gene3308
gene41420	gene41420
gene19282	gene19282
gene29244	gene29244
gene38925	gene38925
gene37852	gene37852
gene11728	gene11728
gene17573	gene17573
gene28461	gene28461
gene814	gene814
gene26981	gene26981
gene26265	gene26265
gene33498	gene33498
gene40968	gene40968
gene43812	gene43812
gene38068	gene38068
gene6515	gene6515
gene11394	gene11394
gene32434	gene32434
gene10440	gene10440
gene32584	gene32584
gene37151	gene37151
gene15743	gene15743
gene19504	gene19504
gene4436	gene4436
gene45304	gene45304
gene1323	gene1323
gene32074	gene32074
gene35946	gene35946
gene19532	gene19532
gene43845	gene43845
gene19530	gene19530
gene43809	gene43809
gene19786	gene19786
gene7821	gene7821
gene34487	gene34487
gene17129	gene17129
gene23754	gene23754
gene26708	gene26708
gene8030	gene8030
gene19460	gene19460
gene15069	gene15069
gene26291	gene26291
gene15711	gene15711
gene17457	gene17457
gene1575	gene1575
[truncated: 11,869 more rows]

## Sheet: P<0.01
union	intersection	noncollapsed only	collapsed only
gene11755	gene11755	gene40559	gene8023
gene15332	gene15332	gene23688	gene6274
gene15646	gene15646	gene42900	gene21648
gene17315	gene17315	gene32515	gene45353
gene18391	gene18391	gene33094	gene42085
gene19520	gene19520	gene17583	gene36570
gene1988	gene1988	gene30512	gene3368
gene20508	gene20508	gene19701	gene42930
gene20941	gene20941	gene27618	gene33709
gene21332	gene21332	gene24931	gene18646
gene25238	gene25238	gene22338	gene39318
gene25977	gene25977	gene37815	gene41251
gene2734	gene2734	gene32260	gene4048
gene27792	gene27792	gene1179	gene7595
gene2786	gene2786	gene3443	gene6265
gene30543	gene30543	gene14923	gene5380
gene34440	gene34440	gene24694	gene17337
gene36547	gene36547	gene19980	gene14481
gene38021	gene38021	gene2493	gene7657
gene40096	gene40096	gene8763	gene35052
gene4033	gene4033	gene15805	gene28897
gene41470	gene41470	gene25451	gene23212
gene43077	gene43077	gene39157	gene24360
gene4914	gene4914	gene43470	gene5933
gene4915	gene4915	gene20966	gene25978
gene586	gene586	gene44536	gene2042
gene6835	gene6835	gene12975
gene7285	gene7285	gene26091
gene8710	gene8710	gene48101
gene9558	gene9558	gene11448
gene35326	gene35326	gene21613
gene27313	gene27313	gene22652
gene39296	gene39296	gene28465
gene35221	gene35221	gene46478
gene585	gene585	gene15149
gene16656	gene16656	gene6946
gene595	gene595	gene42491
gene25110	gene25110	gene4528
gene6548	gene6548	gene4544
gene41037	gene41037	gene10928
gene24156	gene24156	gene33879
gene1911	gene1911	gene39500
gene42466	gene42466	gene30798
gene13064	gene13064	gene35597
gene12493	gene12493	gene28944
gene30090	gene30090	gene10937
gene15636	gene15636	gene21130
gene31642	gene31642	gene32328
gene38121	gene38121	gene3728
gene13701	gene13701	gene28836
gene35630	gene35630	gene19508
gene26425	gene26425	gene15479
gene8158	gene8158	gene32461
gene44567	gene44567	gene1628
gene37970	gene37970	gene21533
gene37969	gene37969	gene28557
gene15692	gene15692	gene17790
gene25247	gene25247	gene25348
gene45342	gene45342	gene19258
gene23628	gene23628	gene34119
gene24916	gene24916	gene39521
gene41847	gene41847
gene3864	gene3864
gene30724	gene30724
gene7945	gene7945
gene8147	gene8147
gene394	gene394
gene27022	gene27022
gene33981	gene33981
gene38384	gene38384
gene37738	gene37738
gene37869	gene37869
gene38388	gene38388
gene25420	gene25420
gene27121	gene27121
gene25594	gene25594
gene8028	gene8028
gene33285	gene33285
gene19451	gene19451
gene21725	gene21725
gene29756	gene29756
gene20150	gene20150
gene26108	gene26108
gene21468	gene21468
gene36135	gene36135
gene22296	gene22296
gene32347	gene32347
gene6701	gene6701
gene6270	gene6270
gene32342	gene32342
gene3819	gene3819
gene40261	gene40261
gene42878	gene42878
gene14336	gene14336
gene39946	gene39946
gene45430	gene45430
gene31484	gene31484
gene9637	gene9637
gene29287	gene29287
gene40173	gene40173
gene27378	gene27378
gene14335	gene14335
gene35714	gene35714
gene15071	gene15071
gene12963	gene12963
gene17468	gene17468
gene28608	gene28608
gene21203	gene21203
gene20471	gene20471
gene35072	gene35072
gene13659	gene13659
gene24311	gene24311
gene4548	gene4548
gene26882	gene26882
gene185	gene185
gene31068	gene31068
gene15825	gene15825
gene21147	gene21147
gene4958	gene4958
gene41146	gene41146
gene2411	gene2411
gene17977	gene17977
gene28179	gene28179
gene21265	gene21265
gene42031	gene42031
gene9656	gene9656
gene28795	gene28795
gene17210	gene17210
gene28566	gene28566
gene40576	gene40576
gene36156	gene36156
gene26117	gene26117
gene29763	gene29763
gene32531	gene32531
gene38156	gene38156
gene27044	gene27044
gene20152	gene20152
gene41211	gene41211
gene15482	gene15482
gene22922	gene22922
gene29285	gene29285
gene4959	gene4959
gene21819	gene21819
gene1652	gene1652
gene3206	gene3206
gene43640	gene43640
gene45104	gene45104
gene33373	gene33373
gene21847	gene21847
gene26187	gene26187
gene17942	gene17942
gene13936	gene13936
gene37894	gene37894
gene16048	gene16048
gene5533	gene5533
gene38825	gene38825
gene40694	gene40694
gene24650	gene24650
gene5766	gene5766
gene10007	gene10007
gene35608	gene35608
gene11336	gene11336
gene35458	gene35458
gene40088	gene40088
gene12519	gene12519
gene28175	gene28175
gene14053	gene14053
gene23385	gene23385
gene41024	gene41024
gene38827	gene38827
gene36261	gene36261
gene28093	gene28093
gene38339	gene38339
gene26793	gene26793
gene2461	gene2461
gene25815	gene25815
gene40609	gene40609
gene23228	gene23228
gene3254	gene3254
gene30182	gene30182
gene26317	gene26317
gene1590	gene1590
gene23393	gene23393
gene41571	gene41571
gene12058	gene12058
gene28685	gene28685
gene38409	gene38409
gene8283	gene8283
gene30496	gene30496
gene41025	gene41025
gene10522	gene10522
gene18863	gene18863
gene24221	gene24221
gene1074	gene1074
gene38142	gene38142
gene1193	gene1193
gene36640	gene36640
gene28168	gene28168
gene30073	gene30073
gene23259	gene23259
gene42529	gene42529
gene17570	gene17570
gene1174	gene1174
gene2984	gene2984
gene24698	gene24698
gene27013	gene27013
gene14047	gene14047
gene28056	gene28056
gene37015	gene37015
gene35319	gene35319
gene12154	gene12154
gene12420	gene12420
gene25349	gene25349
gene5853	gene5853
gene33838	gene33838
gene5612	gene5612
gene19310	gene19310
gene35080	gene35080
gene500	gene500
gene28036	gene28036
gene12042	gene12042
gene24587	gene24587
gene16108	gene16108
gene35920	gene35920
gene9688	gene9688
gene24607	gene24607
gene15023	gene15023
gene22939	gene22939
gene2364	gene2364
gene32345	gene32345
gene24318	gene24318
gene7163	gene7163
gene23529	gene23529
gene26936	gene26936
gene19527	gene19527
gene24515	gene24515
gene6635	gene6635
gene3302	gene3302
gene16060	gene16060
gene41201	gene41201
gene42230	gene42230
gene21730	gene21730
gene34423	gene34423
gene37217	gene37217
gene15179	gene15179
gene11854	gene11854
gene9896	gene9896
gene6511	gene6511
gene37496	gene37496
gene3552	gene3552
gene21353	gene21353
gene35715	gene35715
gene2415	gene2415
gene3201	gene3201
gene21900	gene21900
gene9586	gene9586
gene25327	gene25327
gene19495	gene19495
gene43029	gene43029
gene20216	gene20216
gene26115	gene26115
gene6692	gene6692
gene22267	gene22267
gene22535	gene22535
gene8199	gene8199
gene11497	gene11497
gene21840	gene21840
gene9899	gene9899
gene3074	gene3074
gene33303	gene33303
gene12831	gene12831
gene8353	gene8353
gene16672	gene16672
gene6420	gene6420
gene8189	gene8189
gene7477	gene7477
gene40686	gene40686
gene13162	gene13162
gene13045	gene13045
gene32275	gene32275
gene13681	gene13681
gene23474	gene23474
gene42749	gene42749
gene35058	gene35058
gene7749	gene7749
gene43661	gene43661
gene45054	gene45054
gene14176	gene14176
gene36816	gene36816
gene951	gene951
gene8500	gene8500
gene21182	gene21182
gene25212	gene25212
gene41759	gene41759
gene42191	gene42191
gene21322	gene21322
gene44969	gene44969
gene41398	gene41398
gene27051	gene27051
gene12788	gene12788
gene28596	gene28596
gene39431	gene39431
gene47454	gene47454
gene33012	gene33012
gene17921	gene17921
gene28892	gene28892
gene17935	gene17935
gene24918	gene24918
gene558	gene558
gene7580	gene7580
gene4040	gene4040
gene40300	gene40300
gene24658	gene24658
gene41078	gene41078
gene26424	gene26424
gene31971	gene31971
gene36162	gene36162
gene30348	gene30348
gene12295	gene12295
gene24664	gene24664
gene42192	gene42192
gene23451	gene23451
gene110	gene110
gene47456	gene47456
gene9960	gene9960
gene21335	gene21335
gene27347	gene27347
gene10518	gene10518
gene37698	gene37698
gene27371	gene27371
gene25563	gene25563
gene42622	gene42622
gene20463	gene20463
gene13912	gene13912
gene30414	gene30414
gene6494	gene6494
gene1987	gene1987
gene18748	gene18748
gene42107	gene42107
gene28485	gene28485
gene20539	gene20539
gene22977	gene22977
gene2154	gene2154
gene31395	gene31395
gene6436	gene6436
gene30345	gene30345
gene41619	gene41619
gene21669	gene21669
gene23866	gene23866
gene31768	gene31768
gene33108	gene33108
gene28990	gene28990
gene40079	gene40079
gene5142	gene5142
gene39159	gene39159
gene2952	gene2952
gene26472	gene26472
gene11477	gene11477
gene4439	gene4439
gene12370	gene12370
gene47388	gene47388
gene5141	gene5141
gene23503	gene23503
gene993	gene993
gene38686	gene38686
gene6555	gene6555
gene26395	gene26395
gene14373	gene14373
gene18465	gene18465
gene35856	gene35856
gene32851	gene32851
gene8063	gene8063
gene20388	gene20388
gene28464	gene28464
gene807	gene807
gene33839	gene33839
gene21219	gene21219
gene19628	gene19628
gene105	gene105
gene26363	gene26363
gene35620	gene35620
gene9997	gene9997
gene4796	gene4796
gene1273	gene1273
gene43988	gene43988
gene8728	gene8728
gene25415	gene25415
gene13486	gene13486
gene17161	gene17161
gene27141	gene27141
gene18759	gene18759
gene24803	gene24803
gene31968	gene31968
gene10139	gene10139
gene555	gene555
gene37703	gene37703
gene15241	gene15241
gene29029	gene29029
gene41301	gene41301
gene7247	gene7247
gene11935	gene11935
gene29033	gene29033
gene24896	gene24896
gene35905	gene35905
gene18006	gene18006
gene32613	gene32613
gene38082	gene38082
gene40387	gene40387
gene30314	gene30314
gene38832	gene38832
gene12951	gene12951
gene44497	gene44497
gene23005	gene23005
gene29466	gene29466
gene27704	gene27704
gene3419	gene3419
gene28989	gene28989
gene27286	gene27286
gene38494	gene38494
gene32972	gene32972
gene34049	gene34049
gene18304	gene18304
gene28923	gene28923
gene3711	gene3711
gene21738	gene21738
gene15112	gene15112
gene19524	gene19524
gene2227	gene2227
gene26736	gene26736
gene20582	gene20582
gene10444	gene10444
gene26293	gene26293
gene36285	gene36285
gene32061	gene32061
gene18365	gene18365
gene20840	gene20840
gene4432	gene4432
gene19344	gene19344
gene35671	gene35671
gene48703	gene48703
gene38745	gene38745
gene30803	gene30803
gene36575	gene36575
gene16797	gene16797
gene43734	gene43734
gene656	gene656
gene33328	gene33328
gene28600	gene28600
gene2475	gene2475
gene36994	gene36994
gene28879	gene28879
gene3213	gene3213
gene36571	gene36571
gene2605	gene2605
gene23424	gene23424
gene21955	gene21955
gene2123	gene2123
gene20570	gene20570
gene8198	gene8198
gene43010	gene43010
gene23287	gene23287
gene19544	gene19544
gene21220	gene21220
gene7139	gene7139
gene33761	gene33761
gene27394	gene27394
gene17319	gene17319
gene37072	gene37072
gene7825	gene7825
gene11894	gene11894
gene21312	gene21312
gene29990	gene29990
gene35165	gene35165
gene41002	gene41002
gene14990	gene14990
gene27285	gene27285
gene23094	gene23094
gene18307	gene18307
gene26566	gene26566
gene18821	gene18821
gene1539	gene1539
gene1742	gene1742
gene32572	gene32572
gene24135	gene24135
gene23449	gene23449
gene3559	gene3559
gene36525	gene36525
gene23506	gene23506
gene36448	gene36448
gene16914	gene16914
gene23152	gene23152
gene27771	gene27771
gene7202	gene7202
gene1152	gene1152
gene32108	gene32108
gene5466	gene5466
gene29370	gene29370
gene20567	gene20567
gene2611	gene2611
gene1711	gene1711
gene13348	gene13348
gene5019	gene5019
gene28180	gene28180
gene26586	gene26586
gene26754	gene26754
gene39937	gene39937
gene41336	gene41336
gene2761	gene2761
gene8528	gene8528
gene21323	gene21323
gene7877	gene7877
gene37920	gene37920
gene27781	gene27781
gene35779	gene35779
gene17873	gene17873
gene15311	gene15311
gene22494	gene22494
gene40438	gene40438
gene36294	gene36294
gene42032	gene42032
gene37166	gene37166
gene27284	gene27284
gene21352	gene21352
gene36821	gene36821
gene12040	gene12040
gene33805	gene33805
gene15250	gene15250
gene15787	gene15787
gene1122	gene1122
gene27083	gene27083
gene37647	gene37647
gene24895	gene24895
gene1311	gene1311
gene8550	gene8550
gene37071	gene37071
gene7235	gene7235
gene37930	gene37930
gene41908	gene41908
gene19266	gene19266
gene21944	gene21944
gene13292	gene13292
gene26460	gene26460
gene36749	gene36749
gene42545	gene42545
gene20785	gene20785
gene32881	gene32881
gene12400	gene12400
gene38108	gene38108
gene747	gene747
gene17649	gene17649
gene1573	gene1573
gene36645	gene36645
gene25592	gene25592
gene21917	gene21917
gene21406	gene21406
gene40004	gene40004
gene29619	gene29619
gene7597	gene7597
gene23444	gene23444
gene1538	gene1538
gene25141	gene25141
gene34735	gene34735
gene7013	gene7013
gene38039	gene38039
gene22437	gene22437
gene23790	gene23790
gene35763	gene35763
gene42663	gene42663
gene11685	gene11685
gene19730	gene19730
gene29303	gene29303
gene2528	gene2528
gene33315	gene33315
gene13159	gene13159
gene25595	gene25595
gene19	gene19
gene41408	gene41408
gene15710	gene15710
gene12210	gene12210
gene10744	gene10744
gene4558	gene4558
gene42584	gene42584
gene16015	gene16015
gene15645	gene15645
gene33735	gene33735
gene33502	gene33502
gene37899	gene37899
gene32217	gene32217
gene37129	gene37129
gene23378	gene23378
gene31055	gene31055
gene2808	gene2808
gene596	gene596
gene37425	gene37425
gene43811	gene43811
gene8970	gene8970
gene10633	gene10633
gene19498	gene19498
gene8904	gene8904
gene27233	gene27233
gene37637	gene37637
gene3094	gene3094
gene23352	gene23352
gene29392	gene29392
gene3616	gene3616
gene38037	gene38037
gene10408	gene10408
gene36380	gene36380
gene19084	gene19084
gene33878	gene33878
gene14468	gene14468
gene45334	gene45334
gene37424	gene37424
gene26755	gene26755
gene14661	gene14661
gene14495	gene14495
gene6471	gene6471
gene14046	gene14046
gene20540	gene20540
gene20398	gene20398
gene4561	gene4561
gene12685	gene12685
gene2657	gene2657
gene33208	gene33208
gene6250	gene6250
gene7155	gene7155
gene14637	gene14637
gene44599	gene44599
gene7468	gene7468
gene27928	gene27928
gene38534	gene38534
gene17329	gene17329
gene7101	gene7101
gene26372	gene26372
gene20842	gene20842
gene5384	gene5384
gene1066	gene1066
gene31570	gene31570
gene19907	gene19907
gene2134	gene2134
gene36211	gene36211
gene16780	gene16780
gene2674	gene2674
gene600	gene600
gene41600	gene41600
gene33284	gene33284
gene2675	gene2675
gene27604	gene27604
gene12943	gene12943
gene41658	gene41658
gene45441	gene45441
gene12461	gene12461
gene7188	gene7188
gene43468	gene43468
gene34488	gene34488
gene32945	gene32945
gene2255	gene2255
gene23379	gene23379
gene18432	gene18432
gene22188	gene22188
gene21122	gene21122
gene4819	gene4819
gene37329	gene37329
gene40595	gene40595
gene8485	gene8485
gene44996	gene44996
gene38143	gene38143
gene41543	gene41543
gene3779	gene3779
gene980	gene980
gene3311	gene3311
gene21330	gene21330
gene30181	gene30181
gene18248	gene18248
gene24415	gene24415
gene18350	gene18350
gene35218	gene35218
gene30768	gene30768
gene9553	gene9553
gene8451	gene8451
gene40986	gene40986
gene6908	gene6908
gene7555	gene7555
gene9768	gene9768
gene40408	gene40408
gene18699	gene18699
gene2065	gene2065
gene22684	gene22684
gene22051	gene22051
gene19719	gene19719
gene22446	gene22446
gene1593	gene1593
gene658	gene658
gene28486	gene28486
gene42238	gene42238
gene8961	gene8961
gene25186	gene25186
gene22475	gene22475
gene35060	gene35060
gene41043	gene41043
gene15698	gene15698
gene28778	gene28778
gene41995	gene41995
gene18446	gene18446
gene40997	gene40997
gene35448	gene35448
gene30338	gene30338
gene26784	gene26784
gene7556	gene7556
gene5724	gene5724
gene29017	gene29017
gene39051	gene39051
gene36667	gene36667
gene28909	gene28909
gene17940	gene17940
gene29247	gene29247
gene12355	gene12355
gene33813	gene33813
gene28898	gene28898
gene19978	gene19978
gene21845	gene21845
gene39455	gene39455
gene35238	gene35238
gene26678	gene26678
gene6796	gene6796
gene21100	gene21100
gene18239	gene18239
gene24400	gene24400
gene30184	gene30184
gene36687	gene36687
gene29195	gene29195
gene21163	gene21163
gene15788	gene15788
gene33790	gene33790
gene9765	gene9765
gene41558	gene41558
gene21315	gene21315
gene11586	gene11586
gene40361	gene40361
gene25849	gene25849
gene33337	gene33337
gene9454	gene9454
gene7561	gene7561
gene32185	gene32185
gene41615	gene41615
gene25785	gene25785
gene41834	gene41834
gene44521	gene44521
gene42850	gene42850
gene11022	gene11022
gene21261	gene21261
gene48232	gene48232
gene24464	gene24464
gene38829	gene38829
gene231	gene231
gene18379	gene18379
gene29276	gene29276
gene33193	gene33193
gene22658	gene22658
gene15718	gene15718
gene1105	gene1105
gene33150	gene33150
gene20203	gene20203
gene20424	gene20424
gene23562	gene23562
gene20102	gene20102
gene8092	gene8092
gene26384	gene26384
gene26611	gene26611
gene10355	gene10355
gene15253	gene15253
gene41036	gene41036
gene1106	gene1106
gene27705	gene27705
gene24143	gene24143
gene38280	gene38280
gene1058	gene1058
gene24636	gene24636
gene7842	gene7842
gene28048	gene28048
gene36052	gene36052
gene41978	gene41978
gene35853	gene35853
gene38173	gene38173
gene13261	gene13261
gene28797	gene28797
gene41616	gene41616
gene15724	gene15724
gene37266	gene37266
gene544	gene544
gene11516	gene11516
gene12447	gene12447
gene2247	gene2247
gene40090	gene40090
gene40547	gene40547
gene38523	gene38523
gene27793	gene27793
gene17207	gene17207
gene43085	gene43085
gene35895	gene35895
gene33179	gene33179
gene23709	gene23709
gene30500	gene30500
gene37758	gene37758
gene22149	gene22149
gene21754	gene21754
gene41274	gene41274
gene27397	gene27397
gene11299	gene11299
gene2500	gene2500
gene44600	gene44600
gene15723	gene15723
gene18462	gene18462
gene8387	gene8387
gene18273	gene18273
gene32272	gene32272
gene43654	gene43654
gene29956	gene29956
gene24561	gene24561
gene39419	gene39419
gene44738	gene44738
gene2063	gene2063
gene41988	gene41988
gene1957	gene1957
gene2754	gene2754
gene35094	gene35094
gene7062	gene7062
gene4776	gene4776
gene35737	gene35737
gene21491	gene21491
gene22306	gene22306
gene30239	gene30239
gene21416	gene21416
gene40423	gene40423
gene5560	gene5560
gene27370	gene27370
gene7006	gene7006
gene15755	gene15755
gene24801	gene24801
gene8420	gene8420
gene13583	gene13583
gene11863	gene11863
gene19242	gene19242
gene1363	gene1363
gene37994	gene37994
gene6810	gene6810
gene24366	gene24366
gene30433	gene30433
gene28983	gene28983
gene15735	gene15735
gene15911	gene15911
gene29557	gene29557
gene3871	gene3871
gene14344	gene14344
gene42257	gene42257
gene5001	gene5001
gene22931	gene22931
gene35174	gene35174
gene7695	gene7695
gene15123	gene15123
gene36673	gene36673
gene16056	gene16056
gene4382	gene4382
gene26097	gene26097
gene42427	gene42427
gene26704	gene26704
gene8823	gene8823
gene24523	gene24523
gene18802	gene18802
gene15137	gene15137
gene41253	gene41253
gene21526	gene21526
gene42215	gene42215
gene12977	gene12977
gene11753	gene11753
gene7459	gene7459
gene40191	gene40191
gene29015	gene29015
gene32418	gene32418
gene42175	gene42175
gene19557	gene19557
gene29576	gene29576
gene25911	gene25911
gene38387	gene38387
gene3700	gene3700
gene712	gene712
gene1053	gene1053
gene3375	gene3375
gene14426	gene14426
gene10196	gene10196
gene11635	gene11635
gene21262	gene21262
gene12795	gene12795
gene27323	gene27323
gene19731	gene19731
gene5712	gene5712
gene3501	gene3501
gene34971	gene34971
gene5820	gene5820
gene47390	gene47390
gene12158	gene12158
gene39406	gene39406
gene25285	gene25285
gene37466	gene37466
gene24603	gene24603
gene15631	gene15631
gene760	gene760
gene17295	gene17295
gene38587	gene38587
gene36603	gene36603
gene20210	gene20210
gene38330	gene38330
gene27800	gene27800
gene27082	gene27082
gene21749	gene21749
gene22268	gene22268
gene19548	gene19548
gene30262	gene30262
gene32209	gene32209
gene8907	gene8907
gene30700	gene30700
gene18714	gene18714
gene29842	gene29842
gene21693	gene21693
gene3073	gene3073
gene33118	gene33118
gene5160	gene5160
gene35762	gene35762
gene30919	gene30919
gene39523	gene39523
gene36178	gene36178
gene33526	gene33526
gene853	gene853
gene26679	gene26679
gene29477	gene29477
gene24529	gene24529
gene5152	gene5152
gene27776	gene27776
gene10731	gene10731
gene35565	gene35565
gene12918	gene12918
gene22023	gene22023
gene41372	gene41372
gene427	gene427
gene10322	gene10322
gene39303	gene39303
gene23784	gene23784
gene8967	gene8967
gene38531	gene38531
gene42056	gene42056
gene22906	gene22906
gene28023	gene28023
gene37078	gene37078
gene35416	gene35416
gene30386	gene30386
gene26470	gene26470
gene11313	gene11313
gene5091	gene5091
gene14371	gene14371
gene21508	gene21508
gene21204	gene21204
gene28910	gene28910
gene24120	gene24120
gene27256	gene27256
gene10486	gene10486
gene35059	gene35059
gene12012	gene12012
gene1085	gene1085
gene36564	gene36564
gene428	gene428
gene12932	gene12932
gene32349	gene32349
gene1570	gene1570
gene30804	gene30804
gene11284	gene11284
gene24536	gene24536
gene18650	gene18650
gene20969	gene20969
gene2350	gene2350
gene33882	gene33882
gene16761	gene16761
gene21282	gene21282
gene2656	gene2656
gene5144	gene5144
gene732	gene732
gene10349	gene10349
gene20823	gene20823
gene33763	gene33763
gene33888	gene33888
gene1729	gene1729
gene19236	gene19236
gene5023	gene5023
gene33200	gene33200
gene37108	gene37108
gene24837	gene24837
gene13122	gene13122
gene775	gene775
gene3970	gene3970
gene34881	gene34881
gene23550	gene23550
gene19558	gene19558
gene6361	gene6361
gene37224	gene37224
gene23046	gene23046
gene26897	gene26897
gene23524	gene23524
gene37232	gene37232
gene37426	gene37426
gene44253	gene44253
gene29879	gene29879
gene9923	gene9923
gene21331	gene21331
gene26642	gene26642
gene34886	gene34886
gene37659	gene37659
gene313	gene313
gene27744	gene27744
gene26386	gene26386
gene36438	gene36438
gene28206	gene28206
gene20409	gene20409
gene3648	gene3648
gene30269	gene30269
gene14024	gene14024
gene21957	gene21957
gene5025	gene5025
gene27060	gene27060
gene37348	gene37348
gene28994	gene28994
gene1946	gene1946
gene8813	gene8813
gene18364	gene18364
gene16766	gene16766
gene7972	gene7972
gene20619	gene20619
gene28814	gene28814
gene39115	gene39115
gene8093	gene8093
gene42989	gene42989
gene32971	gene32971
gene4992	gene4992
gene26247	gene26247
gene43002	gene43002
gene22125	gene22125
gene3269	gene3269
gene27025	gene27025
gene21898	gene21898
gene44965	gene44965
gene29888	gene29888
gene36319	gene36319
gene16042	gene16042
gene13989	gene13989
gene29962	gene29962
gene35875	gene35875
gene38748	gene38748
gene4951	gene4951
gene39972	gene39972
gene33279	gene33279
gene2095	gene2095
gene11045	gene11045
gene40605	gene40605
gene10091	gene10091
gene25376	gene25376
gene34296	gene34296
gene1787	gene1787
gene8169	gene8169
gene37221	gene37221
gene40218	gene40218
gene28518	gene28518
gene23348	gene23348
gene39134	gene39134
gene36972	gene36972
gene20148	gene20148
gene40455	gene40455
gene37231	gene37231
gene1441	gene1441
gene33453	gene33453
gene36123	gene36123
gene28499	gene28499
gene14579	gene14579
gene32809	gene32809
gene37210	gene37210
gene21357	gene21357
gene38102	gene38102
gene27381	gene27381
gene39461	gene39461
gene27644	gene27644
gene20897	gene20897
gene38749	gene38749
gene11150	gene11150
gene36215	gene36215
gene13327	gene13327
gene26847	gene26847
gene41736	gene41736
gene37330	gene37330
gene18504	gene18504
gene17972	gene17972
gene1115	gene1115
gene35958	gene35958
gene7466	gene7466
gene2155	gene2155
gene13809	gene13809
gene20673	gene20673
gene12604	gene12604
gene30381	gene30381
gene22448	gene22448
gene7274	gene7274
gene35970	gene35970
gene3360	gene3360
gene18865	gene18865
gene37429	gene37429
gene1929	gene1929
gene38198	gene38198
gene38182	gene38182
gene41197	gene41197
gene23870	gene23870
gene21942	gene21942
gene33457	gene33457
gene42515	gene42515
gene27521	gene27521
gene13866	gene13866
gene22441	gene22441
gene38935	gene38935
gene15754	gene15754
gene13719	gene13719
gene35918	gene35918
gene30086	gene30086
gene42203	gene42203
gene9085	gene9085
gene27311	gene27311
gene2245	gene2245
gene29509	gene29509
gene3690	gene3690
gene34490	gene34490
gene25187	gene25187
gene35869	gene35869
gene7212	gene7212
gene26887	gene26887
gene3238	gene3238
gene30094	gene30094
gene27049	gene27049
gene37399	gene37399
gene43954	gene43954
gene40983	gene40983
gene21744	gene21744
gene9190	gene9190
gene20476	gene20476
gene21897	gene21897
gene43457	gene43457
gene23561	gene23561
gene20781	gene20781
gene21747	gene21747
gene24907	gene24907
gene35984	gene35984
gene40398	gene40398
gene19101	gene19101
gene614	gene614
gene12448	gene12448
gene21658	gene21658
gene11274	gene11274
gene376	gene376
gene5886	gene5886
gene26237	gene26237
gene28318	gene28318
gene17920	gene17920
gene9047	gene9047
gene35271	gene35271
gene4841	gene4841
gene25205	gene25205
gene23190	gene23190
gene2798	gene2798
gene15129	gene15129
gene10485	gene10485
gene14035	gene14035
gene24522	gene24522
gene14890	gene14890
gene42885	gene42885
gene14882	gene14882
gene17899	gene17899
gene9731	gene9731
gene12317	gene12317
gene9009	gene9009
gene10201	gene10201
gene30418	gene30418
gene17477	gene17477
gene28833	gene28833
gene11902	gene11902
gene45373	gene45373
gene9013	gene9013
gene9174	gene9174
gene7186	gene7186
gene19813	gene19813
gene17910	gene17910
gene22484	gene22484
gene37398	gene37398
gene24598	gene24598
gene22121	gene22121
gene18862	gene18862
gene17390	gene17390
gene36905	gene36905
gene19006	gene19006
gene18859	gene18859
gene30204	gene30204
gene12613	gene12613
gene29569	gene29569
gene28673	gene28673
gene7280	gene7280
gene4580	gene4580
gene42792	gene42792
gene28999	gene28999
gene30480	gene30480
gene29601	gene29601
gene11760	gene11760
gene23236	gene23236
gene11436	gene11436
gene44699	gene44699
gene37949	gene37949
gene32417	gene32417
gene31516	gene31516
gene22201	gene22201
gene3835	gene3835
gene21820	gene21820
gene17862	gene17862
gene36374	gene36374
gene15752	gene15752
gene31561	gene31561
gene26208	gene26208
gene3510	gene3510
gene5653	gene5653
gene38542	gene38542
gene3936	gene3936
gene28521	gene28521
gene15402	gene15402
gene572	gene572
gene20841	gene20841
gene26958	gene26958
gene15701	gene15701
gene3840	gene3840
gene6469	gene6469
gene17861	gene17861
gene40676	gene40676
gene2529	gene2529
gene1127	gene1127
gene39929	gene39929
gene4407	gene4407
gene17995	gene17995
gene18292	gene18292
gene13068	gene13068
gene3685	gene3685
gene43874	gene43874
gene24570	gene24570
gene21960	gene21960
gene40113	gene40113
gene42931	gene42931
gene28899	gene28899
gene35435	gene35435
gene11895	gene11895
gene29317	gene29317
gene25940	gene25940
gene24597	gene24597
gene3796	gene3796
gene25508	gene25508
gene20757	gene20757
gene4423	gene4423
gene37995	gene37995
gene22264	gene22264
gene18453	gene18453
gene10024	gene10024
gene28681	gene28681
gene44968	gene44968
gene10526	gene10526
gene40364	gene40364
gene9134	gene9134
gene8481	gene8481
gene42021	gene42021
gene13314	gene13314
gene37921	gene37921
gene27247	gene27247
gene36766	gene36766
gene1129	gene1129
gene21961	gene21961
gene28613	gene28613
gene40610	gene40610
gene6185	gene6185
gene19442	gene19442
gene31411	gene31411
gene5351	gene5351
gene23178	gene23178
gene20213	gene20213
gene2361	gene2361
gene28668	gene28668
gene20408	gene20408
gene6459	gene6459
gene3766	gene3766
gene21356	gene21356
gene32545	gene32545
gene22991	gene22991
gene34342	gene34342
gene10732	gene10732
gene16877	gene16877
gene680	gene680
gene31559	gene31559
gene26706	gene26706
gene20932	gene20932
gene34905	gene34905
gene37314	gene37314
gene19775	gene19775
gene36661	gene36661
gene33440	gene33440
gene13739	gene13739
gene19333	gene19333
gene1640	gene1640
gene13511	gene13511
gene5866	gene5866
gene36375	gene36375
gene39015	gene39015
gene28925	gene28925
gene15019	gene15019
gene20225	gene20225
gene8174	gene8174
gene20214	gene20214
gene21523	gene21523
gene13643	gene13643
gene4952	gene4952
gene15117	gene15117
gene22904	gene22904
gene1571	gene1571
gene1131	gene1131
gene43043	gene43043
gene30922	gene30922
gene1542	gene1542
gene24993	gene24993
gene3971	gene3971
gene25818	gene25818
gene30738	gene30738
gene11123	gene11123
gene17348	gene17348
gene1665	gene1665
gene3409	gene3409
gene412	gene412
gene41623	gene41623
gene16429	gene16429
gene30426	gene30426
gene1132	gene1132
gene37881	gene37881
gene9186	gene9186
gene41006	gene41006
gene36659	gene36659
gene44190	gene44190
gene14891	gene14891
gene7204	gene7204
gene38524	gene38524
gene11554	gene11554
gene28042	gene28042
gene44267	gene44267
gene36921	gene36921
gene42345	gene42345
gene16888	gene16888
gene17170	gene17170
gene13175	gene13175
gene4403	gene4403
gene1134	gene1134
gene44723	gene44723
gene26726	gene26726
gene42963	gene42963
gene7248	gene7248
gene31507	gene31507
gene1920	gene1920
gene39208	gene39208
gene25886	gene25886
gene10439	gene10439
gene42604	gene42604
gene35593	gene35593
gene17944	gene17944
gene21964	gene21964
gene27617	gene27617
gene40205	gene40205
gene6687	gene6687
gene6007	gene6007
gene25809	gene25809
gene1137	gene1137
gene5652	gene5652
gene21896	gene21896
gene37748	gene37748
gene29204	gene29204
gene36382	gene36382
gene18503	gene18503
gene36636	gene36636
gene26839	gene26839
gene28061	gene28061
gene36379	gene36379
gene21843	gene21843
gene28799	gene28799
gene23367	gene23367
gene26632	gene26632
gene23577	gene23577
gene3930	gene3930
gene22038	gene22038
gene15450	gene15450
gene34416	gene34416
gene6184	gene6184
gene17301	gene17301
gene6794	gene6794
gene2041	gene2041
gene25960	gene25960
gene20	gene20
gene28142	gene28142
gene25988	gene25988
gene15738	gene15738
gene11648	gene11648
gene40156	gene40156
gene25017	gene25017
gene28065	gene28065
gene40226	gene40226
gene28045	gene28045
gene7694	gene7694
gene23595	gene23595
gene24013	gene24013
gene41835	gene41835
gene2214	gene2214
gene9953	gene9953
gene5554	gene5554
gene21945	gene21945
gene13396	gene13396
gene40456	gene40456
gene25565	gene25565
gene5694	gene5694
gene7748	gene7748
gene35227	gene35227
gene12958	gene12958
gene32237	gene32237
gene21505	gene21505
gene16320	gene16320
gene28332	gene28332
gene21317	gene21317
gene27522	gene27522
gene22024	gene22024
gene36652	gene36652
gene6696	gene6696
gene37986	gene37986
gene32208	gene32208
gene23380	gene23380
gene7792	gene7792
gene45335	gene45335
gene17747	gene17747
gene1140	gene1140
gene22862	gene22862
gene29950	gene29950
gene35862	gene35862
gene28570	gene28570
gene11301	gene11301
gene6131	gene6131
gene42547	gene42547
gene4967	gene4967
gene499	gene499
gene4866	gene4866
gene30144	gene30144
gene28918	gene28918
gene11795	gene11795
gene3377	gene3377
gene11310	gene11310
gene18220	gene18220
gene15289	gene15289
gene19287	gene19287
gene40994	gene40994
gene25506	gene25506
gene12338	gene12338
gene43046	gene43046
gene7762	gene7762
gene28026	gene28026
gene5908	gene5908
gene41585	gene41585
gene10150	gene10150
gene19446	gene19446
gene27356	gene27356
gene28155	gene28155
gene35367	gene35367
gene30788	gene30788
gene32930	gene32930
gene7742	gene7742
gene40231	gene40231
gene3149	gene3149
gene44563	gene44563
gene10350	gene10350
gene28278	gene28278
gene18016	gene18016
gene23868	gene23868
gene10050	gene10050
gene966	gene966
gene15103	gene15103
gene19692	gene19692
gene5689	gene5689
gene37501	gene37501
gene36955	gene36955
gene4731	gene4731
gene28158	gene28158
gene66	gene66
gene19991	gene19991
gene8069	gene8069
gene7675	gene7675
gene8183	gene8183
gene2060	gene2060
gene3556	gene3556
gene40750	gene40750
gene11155	gene11155
gene42668	gene42668
gene38157	gene38157
gene37317	gene37317
gene609	gene609
gene34146	gene34146
gene18649	gene18649
gene3855	gene3855
gene35187	gene35187
gene24991	gene24991
gene25690	gene25690
gene12352	gene12352
gene25589	gene25589
gene1360	gene1360
gene30183	gene30183
gene21809	gene21809
gene13714	gene13714
gene7374	gene7374
gene17342	gene17342
gene38065	gene38065
gene22227	gene22227
gene29025	gene29025
gene31577	gene31577
gene25913	gene25913
gene39395	gene39395
gene26756	gene26756
gene19308	gene19308
gene21274	gene21274
gene20395	gene20395
gene11563	gene11563
gene26159	gene26159
gene10561	gene10561
gene40023	gene40023
gene22014	gene22014
gene2343	gene2343
gene24602	gene24602
gene37279	gene37279
gene34932	gene34932
gene26583	gene26583
gene8398	gene8398
gene15550	gene15550
gene21558	gene21558
gene9767	gene9767
gene8482	gene8482
gene40743	gene40743
gene38191	gene38191
gene29460	gene29460
gene25083	gene25083
gene10648	gene10648
gene28922	gene28922
gene19561	gene19561
gene19245	gene19245
gene2013	gene2013
gene33001	gene33001
gene30775	gene30775
gene11968	gene11968
gene5076	gene5076
gene1992	gene1992
gene5564	gene5564
gene32101	gene32101
gene2805	gene2805
gene7766	gene7766
gene29009	gene29009
gene15310	gene15310
gene7238	gene7238
gene10433	gene10433
gene24133	gene24133
gene23928	gene23928
gene4387	gene4387
gene36621	gene36621
gene30329	gene30329
gene141	gene141
gene43337	gene43337
gene40217	gene40217
gene19526	gene19526
gene8048	gene8048
gene15997	gene15997
gene34291	gene34291
gene6510	gene6510
gene41580	gene41580
gene21333	gene21333
gene25064	gene25064
gene506	gene506
gene6554	gene6554
gene12611	gene12611
gene34850	gene34850
gene8254	gene8254
gene1947	gene1947
gene32426	gene32426
gene40583	gene40583
gene22019	gene22019
gene7126	gene7126
gene14355	gene14355
gene25361	gene25361
gene12695	gene12695
gene11604	gene11604
gene42115	gene42115
gene37732	gene37732
gene17135	gene17135
gene25185	gene25185
gene43148	gene43148
gene3717	gene3717
gene44637	gene44637
gene9046	gene9046
gene32504	gene32504
gene39191	gene39191
gene40758	gene40758
gene1818	gene1818
gene6904	gene6904
gene40665	gene40665
gene28568	gene28568
gene5827	gene5827
gene48216	gene48216
gene35674	gene35674
gene37395	gene37395
gene35662	gene35662
gene1682	gene1682
gene41015	gene41015
gene1054	gene1054
gene14652	gene14652
gene21316	gene21316
gene12985	gene12985
gene4024	gene4024
gene29024	gene29024
gene36823	gene36823
gene4969	gene4969
gene12955	gene12955
gene1536	gene1536
gene17631	gene17631
gene16916	gene16916
gene25957	gene25957
gene10343	gene10343
gene41061	gene41061
gene38267	gene38267
gene12087	gene12087
gene5925	gene5925
gene1576	gene1576
gene83	gene83
gene34774	gene34774
gene18538	gene18538
gene20752	gene20752
gene6956	gene6956
gene45262	gene45262
gene29909	gene29909
gene18003	gene18003
gene564	gene564
gene42719	gene42719
gene27530	gene27530
gene3354	gene3354
gene33512	gene33512
gene39279	gene39279
gene45345	gene45345
gene40482	gene40482
gene41563	gene41563
gene12597	gene12597
gene23421	gene23421
gene9598	gene9598
gene15169	gene15169
gene1442	gene1442
gene17250	gene17250
gene23985	gene23985
gene10523	gene10523
gene18530	gene18530
gene26358	gene26358
gene44517	gene44517
gene23346	gene23346
gene976	gene976
gene30029	gene30029
gene37070	gene37070
gene27348	gene27348
gene44251	gene44251
gene12984	gene12984
gene24958	gene24958
gene19749	gene19749
gene25947	gene25947
gene1521	gene1521
gene19410	gene19410
gene20218	gene20218
gene11312	gene11312
gene23441	gene23441
gene40481	gene40481
gene9435	gene9435
gene17880	gene17880
gene40874	gene40874
gene22961	gene22961
gene37553	gene37553
gene7720	gene7720
gene7907	gene7907
gene21618	gene21618
gene42809	gene42809
gene20221	gene20221
gene364	gene364
gene40460	gene40460
gene35698	gene35698
gene24985	gene24985
gene3615	gene3615
gene40312	gene40312
gene17420	gene17420
gene2682	gene2682
gene39398	gene39398
gene34039	gene34039
gene26441	gene26441
gene1769	gene1769
gene15174	gene15174
gene26422	gene26422
gene42556	gene42556
gene12743	gene12743
gene28615	gene28615
gene9754	gene9754
gene17874	gene17874
gene20088	gene20088
gene1641	gene1641
gene26393	gene26393
gene22243	gene22243
gene42009	gene42009
gene7740	gene7740
gene25931	gene25931
gene3734	gene3734
gene2891	gene2891
gene1679	gene1679
gene33333	gene33333
gene10941	gene10941
gene30548	gene30548
gene11825	gene11825
gene44189	gene44189
gene13672	gene13672
gene5801	gene5801
gene19367	gene19367
gene9608	gene9608
gene24085	gene24085
gene34033	gene34033
gene36473	gene36473
gene44187	gene44187
gene42800	gene42800
gene10190	gene10190
gene16144	gene16144
gene17350	gene17350
gene19368	gene19368
gene22966	gene22966
gene27753	gene27753
gene45446	gene45446
gene35	gene35
gene978	gene978
gene43841	gene43841
gene22183	gene22183
gene42920	gene42920
gene10515	gene10515
gene41915	gene41915
gene12229	gene12229
gene2576	gene2576
gene12741	gene12741
gene40348	gene40348
gene1690	gene1690
gene47389	gene47389
gene5669	gene5669
gene38688	gene38688
gene3993	gene3993
gene13354	gene13354
gene14260	gene14260
gene18180	gene18180
gene42176	gene42176
gene28900	gene28900
gene30595	gene30595
gene2088	gene2088
gene27620	gene27620
gene3334	gene3334
gene27926	gene27926
gene24280	gene24280
gene7215	gene7215
gene12734	gene12734
gene23851	gene23851
gene2433	gene2433
gene45052	gene45052
gene22766	gene22766
gene12713	gene12713
gene10570	gene10570
gene21906	gene21906
gene5100	gene5100
gene27118	gene27118
gene1637	gene1637
gene41884	gene41884
gene23644	gene23644
gene8464	gene8464
gene22870	gene22870
gene28302	gene28302
gene35929	gene35929
gene45343	gene45343
gene36617	gene36617
gene13425	gene13425
gene33356	gene33356
gene26367	gene26367
gene24006	gene24006
gene24852	gene24852
gene3614	gene3614
gene39474	gene39474
gene45066	gene45066
gene20402	gene20402
gene36668	gene36668
gene1859	gene1859
gene40972	gene40972
gene27009	gene27009
gene8220	gene8220
gene36472	gene36472
gene587	gene587
gene5620	gene5620
gene26430	gene26430
gene40367	gene40367
gene30755	gene30755
gene22954	gene22954
gene25751	gene25751
gene36588	gene36588
gene7176	gene7176
gene36084	gene36084
gene25656	gene25656
gene18400	gene18400
gene48715	gene48715
gene42181	gene42181
gene19713	gene19713
gene29011	gene29011
gene1291	gene1291
gene8384	gene8384
gene1551	gene1551
gene30295	gene30295
gene5642	gene5642
gene3056	gene3056
gene17937	gene17937
gene11242	gene11242
gene3629	gene3629
gene11335	gene11335
gene27084	gene27084
gene44195	gene44195
gene33789	gene33789
gene29613	gene29613
gene38100	gene38100
gene3869	gene3869
gene598	gene598
gene23840	gene23840
gene38183	gene38183
gene1675	gene1675
gene22544	gene22544
gene17418	gene17418
gene35438	gene35438
gene25107	gene25107
gene37665	gene37665
gene17938	gene17938
gene37961	gene37961
gene22123	gene22123
gene18454	gene18454
gene26799	gene26799
gene23191	gene23191
gene28317	gene28317
gene40360	gene40360
gene6910	gene6910
gene39185	gene39185
gene41245	gene41245
gene38824	gene38824
gene11008	gene11008
gene39132	gene39132
gene1785	gene1785
gene28542	gene28542
gene12762	gene12762
gene4716	gene4716
gene11697	gene11697
gene28829	gene28829
gene42116	gene42116
gene6918	gene6918
gene23088	gene23088
gene1928	gene1928
gene20719	gene20719
gene25570	gene25570
gene19633	gene19633
gene29391	gene29391
gene37374	gene37374
gene24430	gene24430
gene7438	gene7438
gene21229	gene21229
gene44593	gene44593
gene560	gene560
gene26952	gene26952
gene20063	gene20063
gene48701	gene48701
gene25758	gene25758
gene18241	gene18241
gene24938	gene24938
gene14390	gene14390
gene30210	gene30210
gene45210	gene45210
gene17133	gene17133
gene42630	gene42630
gene31515	gene31515
gene21714	gene21714
gene28798	gene28798
gene15781	gene15781
gene28796	gene28796
gene24103	gene24103
gene34736	gene34736
gene32594	gene32594
gene42178	gene42178
gene25240	gene25240
gene42743	gene42743
gene6380	gene6380
gene37331	gene37331
gene20937	gene20937
gene2213	gene2213
gene22976	gene22976
gene30305	gene30305
gene14915	gene14915
gene37144	gene37144
gene7221	gene7221
gene761	gene761
gene18179	gene18179
gene45391	gene45391
gene43378	gene43378
gene32494	gene32494
gene28051	gene28051
gene37947	gene37947
gene28541	gene28541
gene4045	gene4045
gene687	gene687
gene31513	gene31513
gene13438	gene13438
gene1695	gene1695
gene14613	gene14613
gene42587	gene42587
gene7793	gene7793
gene42696	gene42696
gene9062	gene9062
gene37638	gene37638
gene12927	gene12927
gene42259	gene42259
gene36662	gene36662
gene20537	gene20537
gene25596	gene25596
gene23162	gene23162
gene41778	gene41778
gene11291	gene11291
gene39423	gene39423
gene37844	gene37844
gene42236	gene42236
gene14059	gene14059
gene14986	gene14986
gene15466	gene15466
gene3406	gene3406
gene13260	gene13260
gene38896	gene38896
gene18823	gene18823
gene43765	gene43765
gene13524	gene13524
gene38568	gene38568
gene3308	gene3308
gene41420	gene41420
gene19282	gene19282
gene29244	gene29244
gene38925	gene38925
gene37852	gene37852
gene11728	gene11728
gene17573	gene17573
gene28461	gene28461
gene814	gene814
gene26981	gene26981
gene26265	gene26265
gene33498	gene33498
gene40968	gene40968
gene43812	gene43812
gene38068	gene38068
gene6515	gene6515
gene11394	gene11394
gene32434	gene32434
gene10440	gene10440
gene32584	gene32584
gene37151	gene37151
gene15743	gene15743
gene19504	gene19504
gene4436	gene4436
gene45304	gene45304
gene1323	gene1323
gene32074	gene32074
gene35946	gene35946
gene19532	gene19532
gene43845	gene43845
gene19530	gene19530
gene43809	gene43809
gene19786	gene19786
gene7821	gene7821
gene34487	gene34487
gene17129	gene17129
gene23754	gene23754
gene26708	gene26708
gene8030	gene8030
gene19460	gene19460
gene15069	gene15069
gene26291	gene26291
gene15711	gene15711
gene17457	gene17457
gene1575	gene1575
[truncated: 10,215 more rows]

## Sheet: P<0.001
union	intersection	noncollapsed only	collapsed only
gene11755	gene11755	gene15981	gene30507
gene15332	gene15332	gene19484	gene35696
gene15646	gene15646	gene41210	gene4820
gene17315	gene17315	gene31970	gene32957
gene18391	gene18391	gene32225	gene37546
gene19520	gene19520	gene6751	gene43386
gene1988	gene1988	gene14433	gene24450
gene20508	gene20508	gene6104	gene39699
gene20941	gene20941	gene3909	gene7487
gene21332	gene21332	gene25686	gene20232
gene25238	gene25238	gene15375	gene23204
gene25977	gene25977	gene6638	gene41305
gene2734	gene2734	gene37845	gene36452
gene27792	gene27792	gene7256	gene29156
gene2786	gene2786	gene31934	gene11960
gene30543	gene30543	gene13976	gene21750
gene34440	gene34440	gene8180	gene24857
gene36547	gene36547	gene13084	gene28272
gene38021	gene38021	gene41203	gene7246
gene40096	gene40096	gene40604	gene8113
gene4033	gene4033	gene39067	gene16172
gene41470	gene41470	gene22132	gene33340
gene43077	gene43077	gene28883	gene3507
gene4914	gene4914	gene384	gene28073
gene4915	gene4915	gene35475	gene23000
gene586	gene586	gene47641	gene41419
gene6835	gene6835	gene29675	gene2026
gene7285	gene7285	gene12307	gene15319
gene8710	gene8710	gene7757
gene9558	gene9558	gene24936
gene35326	gene35326	gene12690
gene27313	gene27313	gene14862
gene39296	gene39296	gene6385
gene35221	gene35221	gene26683
gene585	gene585
gene16656	gene16656
gene595	gene595
gene25110	gene25110
gene6548	gene6548
gene41037	gene41037
gene24156	gene24156
gene1911	gene1911
gene42466	gene42466
gene13064	gene13064
gene12493	gene12493
gene30090	gene30090
gene15636	gene15636
gene31642	gene31642
gene38121	gene38121
gene13701	gene13701
gene35630	gene35630
gene26425	gene26425
gene8158	gene8158
gene44567	gene44567
gene37970	gene37970
gene37969	gene37969
gene15692	gene15692
gene25247	gene25247
gene45342	gene45342
gene23628	gene23628
gene24916	gene24916
gene41847	gene41847
gene3864	gene3864
gene30724	gene30724
gene7945	gene7945
gene8147	gene8147
gene394	gene394
gene27022	gene27022
gene33981	gene33981
gene38384	gene38384
gene37738	gene37738
gene37869	gene37869
gene38388	gene38388
gene25420	gene25420
gene27121	gene27121
gene25594	gene25594
gene8028	gene8028
gene33285	gene33285
gene19451	gene19451
gene21725	gene21725
gene29756	gene29756
gene20150	gene20150
gene26108	gene26108
gene21468	gene21468
gene36135	gene36135
gene22296	gene22296
gene32347	gene32347
gene6701	gene6701
gene6270	gene6270
gene32342	gene32342
gene3819	gene3819
gene40261	gene40261
gene42878	gene42878
gene14336	gene14336
gene39946	gene39946
gene45430	gene45430
gene31484	gene31484
gene9637	gene9637
gene29287	gene29287
gene40173	gene40173
gene27378	gene27378
gene14335	gene14335
gene35714	gene35714
gene15071	gene15071
gene12963	gene12963
gene17468	gene17468
gene28608	gene28608
gene21203	gene21203
gene20471	gene20471
gene35072	gene35072
gene13659	gene13659
gene24311	gene24311
gene4548	gene4548
gene26882	gene26882
gene185	gene185
gene31068	gene31068
gene15825	gene15825
gene21147	gene21147
gene4958	gene4958
gene41146	gene41146
gene2411	gene2411
gene17977	gene17977
gene28179	gene28179
gene21265	gene21265
gene42031	gene42031
gene9656	gene9656
gene28795	gene28795
gene17210	gene17210
gene28566	gene28566
gene40576	gene40576
gene36156	gene36156
gene26117	gene26117
gene29763	gene29763
gene32531	gene32531
gene38156	gene38156
gene27044	gene27044
gene20152	gene20152
gene41211	gene41211
gene15482	gene15482
gene22922	gene22922
gene29285	gene29285
gene4959	gene4959
gene21819	gene21819
gene1652	gene1652
gene3206	gene3206
gene43640	gene43640
gene45104	gene45104
gene33373	gene33373
gene21847	gene21847
gene26187	gene26187
gene17942	gene17942
gene13936	gene13936
gene37894	gene37894
gene16048	gene16048
gene5533	gene5533
gene38825	gene38825
gene40694	gene40694
gene24650	gene24650
gene5766	gene5766
gene10007	gene10007
gene35608	gene35608
gene11336	gene11336
gene35458	gene35458
gene40088	gene40088
gene12519	gene12519
gene28175	gene28175
gene14053	gene14053
gene23385	gene23385
gene41024	gene41024
gene38827	gene38827
gene36261	gene36261
gene28093	gene28093
gene38339	gene38339
gene26793	gene26793
gene2461	gene2461
gene25815	gene25815
gene40609	gene40609
gene23228	gene23228
gene3254	gene3254
gene30182	gene30182
gene26317	gene26317
gene1590	gene1590
gene23393	gene23393
gene41571	gene41571
gene12058	gene12058
gene28685	gene28685
gene38409	gene38409
gene8283	gene8283
gene30496	gene30496
gene41025	gene41025
gene10522	gene10522
gene18863	gene18863
gene24221	gene24221
gene1074	gene1074
gene38142	gene38142
gene1193	gene1193
gene36640	gene36640
gene28168	gene28168
gene30073	gene30073
gene23259	gene23259
gene42529	gene42529
gene17570	gene17570
gene1174	gene1174
gene2984	gene2984
gene24698	gene24698
gene27013	gene27013
gene14047	gene14047
gene28056	gene28056
gene37015	gene37015
gene35319	gene35319
gene12154	gene12154
gene12420	gene12420
gene25349	gene25349
gene5853	gene5853
gene33838	gene33838
gene5612	gene5612
gene19310	gene19310
gene35080	gene35080
gene500	gene500
gene28036	gene28036
gene12042	gene12042
gene24587	gene24587
gene16108	gene16108
gene35920	gene35920
gene9688	gene9688
gene24607	gene24607
gene15023	gene15023
gene22939	gene22939
gene2364	gene2364
gene32345	gene32345
gene24318	gene24318
gene7163	gene7163
gene23529	gene23529
gene26936	gene26936
gene19527	gene19527
gene24515	gene24515
gene6635	gene6635
gene3302	gene3302
gene16060	gene16060
gene41201	gene41201
gene42230	gene42230
gene21730	gene21730
gene34423	gene34423
gene37217	gene37217
gene15179	gene15179
gene11854	gene11854
gene9896	gene9896
gene6511	gene6511
gene37496	gene37496
gene3552	gene3552
gene21353	gene21353
gene35715	gene35715
gene2415	gene2415
gene3201	gene3201
gene21900	gene21900
gene9586	gene9586
gene25327	gene25327
gene19495	gene19495
gene43029	gene43029
gene20216	gene20216
gene26115	gene26115
gene6692	gene6692
gene22267	gene22267
gene22535	gene22535
gene8199	gene8199
gene11497	gene11497
gene21840	gene21840
gene9899	gene9899
gene3074	gene3074
gene33303	gene33303
gene12831	gene12831
gene8353	gene8353
gene16672	gene16672
gene6420	gene6420
gene8189	gene8189
gene7477	gene7477
gene40686	gene40686
gene13162	gene13162
gene13045	gene13045
gene32275	gene32275
gene13681	gene13681
gene23474	gene23474
gene42749	gene42749
gene35058	gene35058
gene7749	gene7749
gene43661	gene43661
gene45054	gene45054
gene14176	gene14176
gene36816	gene36816
gene951	gene951
gene8500	gene8500
gene21182	gene21182
gene25212	gene25212
gene41759	gene41759
gene42191	gene42191
gene21322	gene21322
gene44969	gene44969
gene41398	gene41398
gene27051	gene27051
gene12788	gene12788
gene28596	gene28596
gene39431	gene39431
gene47454	gene47454
gene33012	gene33012
gene17921	gene17921
gene28892	gene28892
gene17935	gene17935
gene24918	gene24918
gene558	gene558
gene7580	gene7580
gene4040	gene4040
gene40300	gene40300
gene24658	gene24658
gene41078	gene41078
gene26424	gene26424
gene31971	gene31971
gene36162	gene36162
gene30348	gene30348
gene12295	gene12295
gene24664	gene24664
gene42192	gene42192
gene23451	gene23451
gene110	gene110
gene47456	gene47456
gene9960	gene9960
gene21335	gene21335
gene27347	gene27347
gene10518	gene10518
gene37698	gene37698
gene27371	gene27371
gene25563	gene25563
gene42622	gene42622
gene20463	gene20463
gene13912	gene13912
gene30414	gene30414
gene6494	gene6494
gene1987	gene1987
gene18748	gene18748
gene42107	gene42107
gene28485	gene28485
gene20539	gene20539
gene22977	gene22977
gene2154	gene2154
gene31395	gene31395
gene6436	gene6436
gene30345	gene30345
gene41619	gene41619
gene21669	gene21669
gene23866	gene23866
gene31768	gene31768
gene33108	gene33108
gene28990	gene28990
gene40079	gene40079
gene5142	gene5142
gene39159	gene39159
gene2952	gene2952
gene26472	gene26472
gene11477	gene11477
gene4439	gene4439
gene12370	gene12370
gene47388	gene47388
gene5141	gene5141
gene23503	gene23503
gene993	gene993
gene38686	gene38686
gene6555	gene6555
gene26395	gene26395
gene14373	gene14373
gene18465	gene18465
gene35856	gene35856
gene32851	gene32851
gene8063	gene8063
gene20388	gene20388
gene28464	gene28464
gene807	gene807
gene33839	gene33839
gene21219	gene21219
gene19628	gene19628
gene105	gene105
gene26363	gene26363
gene35620	gene35620
gene9997	gene9997
gene4796	gene4796
gene1273	gene1273
gene43988	gene43988
gene8728	gene8728
gene25415	gene25415
gene13486	gene13486
gene17161	gene17161
gene27141	gene27141
gene18759	gene18759
gene24803	gene24803
gene31968	gene31968
gene10139	gene10139
gene555	gene555
gene37703	gene37703
gene15241	gene15241
gene29029	gene29029
gene41301	gene41301
gene7247	gene7247
gene11935	gene11935
gene29033	gene29033
gene24896	gene24896
gene35905	gene35905
gene18006	gene18006
gene32613	gene32613
gene38082	gene38082
gene40387	gene40387
gene30314	gene30314
gene38832	gene38832
gene12951	gene12951
gene44497	gene44497
gene23005	gene23005
gene29466	gene29466
gene27704	gene27704
gene3419	gene3419
gene28989	gene28989
gene27286	gene27286
gene38494	gene38494
gene32972	gene32972
gene34049	gene34049
gene18304	gene18304
gene28923	gene28923
gene3711	gene3711
gene21738	gene21738
gene15112	gene15112
gene19524	gene19524
gene2227	gene2227
gene26736	gene26736
gene20582	gene20582
gene10444	gene10444
gene26293	gene26293
gene36285	gene36285
gene32061	gene32061
gene18365	gene18365
gene20840	gene20840
gene4432	gene4432
gene19344	gene19344
gene35671	gene35671
gene48703	gene48703
gene38745	gene38745
gene30803	gene30803
gene36575	gene36575
gene16797	gene16797
gene43734	gene43734
gene656	gene656
gene33328	gene33328
gene28600	gene28600
gene2475	gene2475
gene36994	gene36994
gene28879	gene28879
gene3213	gene3213
gene36571	gene36571
gene2605	gene2605
gene23424	gene23424
gene21955	gene21955
gene2123	gene2123
gene20570	gene20570
gene8198	gene8198
gene43010	gene43010
gene23287	gene23287
gene19544	gene19544
gene21220	gene21220
gene7139	gene7139
gene33761	gene33761
gene27394	gene27394
gene17319	gene17319
gene37072	gene37072
gene7825	gene7825
gene11894	gene11894
gene21312	gene21312
gene29990	gene29990
gene35165	gene35165
gene41002	gene41002
gene14990	gene14990
gene27285	gene27285
gene23094	gene23094
gene18307	gene18307
gene26566	gene26566
gene18821	gene18821
gene1539	gene1539
gene1742	gene1742
gene32572	gene32572
gene24135	gene24135
gene23449	gene23449
gene3559	gene3559
gene36525	gene36525
gene23506	gene23506
gene36448	gene36448
gene16914	gene16914
gene23152	gene23152
gene27771	gene27771
gene7202	gene7202
gene1152	gene1152
gene32108	gene32108
gene5466	gene5466
gene29370	gene29370
gene20567	gene20567
gene2611	gene2611
gene1711	gene1711
gene13348	gene13348
gene5019	gene5019
gene28180	gene28180
gene26586	gene26586
gene26754	gene26754
gene39937	gene39937
gene41336	gene41336
gene2761	gene2761
gene8528	gene8528
gene21323	gene21323
gene7877	gene7877
gene37920	gene37920
gene27781	gene27781
gene35779	gene35779
gene17873	gene17873
gene15311	gene15311
gene22494	gene22494
gene40438	gene40438
gene36294	gene36294
gene42032	gene42032
gene37166	gene37166
gene27284	gene27284
gene21352	gene21352
gene36821	gene36821
gene12040	gene12040
gene33805	gene33805
gene15250	gene15250
gene15787	gene15787
gene1122	gene1122
gene27083	gene27083
gene37647	gene37647
gene24895	gene24895
gene1311	gene1311
gene8550	gene8550
gene37071	gene37071
gene7235	gene7235
gene37930	gene37930
gene41908	gene41908
gene19266	gene19266
gene21944	gene21944
gene13292	gene13292
gene26460	gene26460
gene36749	gene36749
gene42545	gene42545
gene20785	gene20785
gene32881	gene32881
gene12400	gene12400
gene38108	gene38108
gene747	gene747
gene17649	gene17649
gene1573	gene1573
gene36645	gene36645
gene25592	gene25592
gene21917	gene21917
gene21406	gene21406
gene40004	gene40004
gene29619	gene29619
gene7597	gene7597
gene23444	gene23444
gene1538	gene1538
gene25141	gene25141
gene34735	gene34735
gene7013	gene7013
gene38039	gene38039
gene22437	gene22437
gene23790	gene23790
gene35763	gene35763
gene42663	gene42663
gene11685	gene11685
gene19730	gene19730
gene29303	gene29303
gene2528	gene2528
gene33315	gene33315
gene13159	gene13159
gene25595	gene25595
gene19	gene19
gene41408	gene41408
gene15710	gene15710
gene12210	gene12210
gene10744	gene10744
gene4558	gene4558
gene42584	gene42584
gene16015	gene16015
gene15645	gene15645
gene33735	gene33735
gene33502	gene33502
gene37899	gene37899
gene32217	gene32217
gene37129	gene37129
gene23378	gene23378
gene31055	gene31055
gene2808	gene2808
gene596	gene596
gene37425	gene37425
gene43811	gene43811
gene8970	gene8970
gene10633	gene10633
gene19498	gene19498
gene8904	gene8904
gene27233	gene27233
gene37637	gene37637
gene3094	gene3094
gene23352	gene23352
gene29392	gene29392
gene3616	gene3616
gene38037	gene38037
gene10408	gene10408
gene36380	gene36380
gene19084	gene19084
gene33878	gene33878
gene14468	gene14468
gene45334	gene45334
gene37424	gene37424
gene26755	gene26755
gene14661	gene14661
gene14495	gene14495
gene6471	gene6471
gene14046	gene14046
gene20540	gene20540
gene20398	gene20398
gene4561	gene4561
gene12685	gene12685
gene2657	gene2657
gene33208	gene33208
gene6250	gene6250
gene7155	gene7155
gene14637	gene14637
gene44599	gene44599
gene7468	gene7468
gene27928	gene27928
gene38534	gene38534
gene17329	gene17329
gene7101	gene7101
gene26372	gene26372
gene20842	gene20842
gene5384	gene5384
gene1066	gene1066
gene31570	gene31570
gene19907	gene19907
gene2134	gene2134
gene36211	gene36211
gene16780	gene16780
gene2674	gene2674
gene600	gene600
gene41600	gene41600
gene33284	gene33284
gene2675	gene2675
gene27604	gene27604
gene12943	gene12943
gene41658	gene41658
gene45441	gene45441
gene12461	gene12461
gene7188	gene7188
gene43468	gene43468
gene34488	gene34488
gene32945	gene32945
gene2255	gene2255
gene23379	gene23379
gene18432	gene18432
gene22188	gene22188
gene21122	gene21122
gene4819	gene4819
gene37329	gene37329
gene40595	gene40595
gene8485	gene8485
gene44996	gene44996
gene38143	gene38143
gene41543	gene41543
gene3779	gene3779
gene980	gene980
gene3311	gene3311
gene21330	gene21330
gene30181	gene30181
gene18248	gene18248
gene24415	gene24415
gene18350	gene18350
gene35218	gene35218
gene30768	gene30768
gene9553	gene9553
gene8451	gene8451
gene40986	gene40986
gene6908	gene6908
gene7555	gene7555
gene9768	gene9768
gene40408	gene40408
gene18699	gene18699
gene2065	gene2065
gene22684	gene22684
gene22051	gene22051
gene19719	gene19719
gene22446	gene22446
gene1593	gene1593
gene658	gene658
gene28486	gene28486
gene42238	gene42238
gene8961	gene8961
gene25186	gene25186
gene22475	gene22475
gene35060	gene35060
gene41043	gene41043
gene15698	gene15698
gene28778	gene28778
gene41995	gene41995
gene18446	gene18446
gene40997	gene40997
gene35448	gene35448
gene30338	gene30338
gene26784	gene26784
gene7556	gene7556
gene5724	gene5724
gene29017	gene29017
gene39051	gene39051
gene36667	gene36667
gene28909	gene28909
gene17940	gene17940
gene29247	gene29247
gene12355	gene12355
gene33813	gene33813
gene28898	gene28898
gene19978	gene19978
gene21845	gene21845
gene39455	gene39455
gene35238	gene35238
gene26678	gene26678
gene6796	gene6796
gene21100	gene21100
gene18239	gene18239
gene24400	gene24400
gene30184	gene30184
gene36687	gene36687
gene29195	gene29195
gene21163	gene21163
gene15788	gene15788
gene33790	gene33790
gene9765	gene9765
gene41558	gene41558
gene21315	gene21315
gene11586	gene11586
gene40361	gene40361
gene25849	gene25849
gene33337	gene33337
gene9454	gene9454
gene7561	gene7561
gene32185	gene32185
gene41615	gene41615
gene25785	gene25785
gene41834	gene41834
gene44521	gene44521
gene42850	gene42850
gene11022	gene11022
gene21261	gene21261
gene48232	gene48232
gene24464	gene24464
gene38829	gene38829
gene231	gene231
gene18379	gene18379
gene29276	gene29276
gene33193	gene33193
gene22658	gene22658
gene15718	gene15718
gene1105	gene1105
gene33150	gene33150
gene20203	gene20203
gene20424	gene20424
gene23562	gene23562
gene20102	gene20102
gene8092	gene8092
gene26384	gene26384
gene26611	gene26611
gene10355	gene10355
gene15253	gene15253
gene41036	gene41036
gene1106	gene1106
gene27705	gene27705
gene24143	gene24143
gene38280	gene38280
gene1058	gene1058
gene24636	gene24636
gene7842	gene7842
gene28048	gene28048
gene36052	gene36052
gene41978	gene41978
gene35853	gene35853
gene38173	gene38173
gene13261	gene13261
gene28797	gene28797
gene41616	gene41616
gene15724	gene15724
gene37266	gene37266
gene544	gene544
gene11516	gene11516
gene12447	gene12447
gene2247	gene2247
gene40090	gene40090
gene40547	gene40547
gene38523	gene38523
gene27793	gene27793
gene17207	gene17207
gene43085	gene43085
gene35895	gene35895
gene33179	gene33179
gene23709	gene23709
gene30500	gene30500
gene37758	gene37758
gene22149	gene22149
gene21754	gene21754
gene41274	gene41274
gene27397	gene27397
gene11299	gene11299
gene2500	gene2500
gene44600	gene44600
gene15723	gene15723
gene18462	gene18462
gene8387	gene8387
gene18273	gene18273
gene32272	gene32272
gene43654	gene43654
gene29956	gene29956
gene24561	gene24561
gene39419	gene39419
gene44738	gene44738
gene2063	gene2063
gene41988	gene41988
gene1957	gene1957
gene2754	gene2754
gene35094	gene35094
gene7062	gene7062
gene4776	gene4776
gene35737	gene35737
gene21491	gene21491
gene22306	gene22306
gene30239	gene30239
gene21416	gene21416
gene40423	gene40423
gene5560	gene5560
gene27370	gene27370
gene7006	gene7006
gene15755	gene15755
gene24801	gene24801
gene8420	gene8420
gene13583	gene13583
gene11863	gene11863
gene19242	gene19242
gene1363	gene1363
gene37994	gene37994
gene6810	gene6810
gene24366	gene24366
gene30433	gene30433
gene28983	gene28983
gene15735	gene15735
gene15911	gene15911
gene29557	gene29557
gene3871	gene3871
gene14344	gene14344
gene42257	gene42257
gene5001	gene5001
gene22931	gene22931
gene35174	gene35174
gene7695	gene7695
gene15123	gene15123
gene36673	gene36673
gene16056	gene16056
gene4382	gene4382
gene26097	gene26097
gene42427	gene42427
gene26704	gene26704
gene8823	gene8823
gene24523	gene24523
gene18802	gene18802
gene15137	gene15137
gene41253	gene41253
gene21526	gene21526
gene42215	gene42215
gene12977	gene12977
gene11753	gene11753
gene7459	gene7459
gene40191	gene40191
gene29015	gene29015
gene32418	gene32418
gene42175	gene42175
gene19557	gene19557
gene29576	gene29576
gene25911	gene25911
gene38387	gene38387
gene3700	gene3700
gene712	gene712
gene1053	gene1053
gene3375	gene3375
gene14426	gene14426
gene10196	gene10196
gene11635	gene11635
gene21262	gene21262
gene12795	gene12795
gene27323	gene27323
gene19731	gene19731
gene5712	gene5712
gene3501	gene3501
gene34971	gene34971
gene5820	gene5820
gene47390	gene47390
gene12158	gene12158
gene39406	gene39406
gene25285	gene25285
gene37466	gene37466
gene24603	gene24603
gene15631	gene15631
gene760	gene760
gene17295	gene17295
gene38587	gene38587
gene36603	gene36603
gene20210	gene20210
gene38330	gene38330
gene27800	gene27800
gene27082	gene27082
gene21749	gene21749
gene22268	gene22268
gene19548	gene19548
gene30262	gene30262
gene32209	gene32209
gene8907	gene8907
gene30700	gene30700
gene18714	gene18714
gene29842	gene29842
gene21693	gene21693
gene3073	gene3073
gene33118	gene33118
gene5160	gene5160
gene35762	gene35762
gene30919	gene30919
gene39523	gene39523
gene36178	gene36178
gene33526	gene33526
gene853	gene853
gene26679	gene26679
gene29477	gene29477
gene24529	gene24529
gene5152	gene5152
gene27776	gene27776
gene10731	gene10731
gene35565	gene35565
gene12918	gene12918
gene22023	gene22023
gene41372	gene41372
gene427	gene427
gene10322	gene10322
gene39303	gene39303
gene23784	gene23784
gene8967	gene8967
gene38531	gene38531
gene42056	gene42056
gene22906	gene22906
gene28023	gene28023
gene37078	gene37078
gene35416	gene35416
gene30386	gene30386
gene26470	gene26470
gene11313	gene11313
gene5091	gene5091
gene14371	gene14371
gene21508	gene21508
gene21204	gene21204
gene28910	gene28910
gene24120	gene24120
gene27256	gene27256
gene10486	gene10486
gene35059	gene35059
gene12012	gene12012
gene1085	gene1085
gene36564	gene36564
gene428	gene428
gene12932	gene12932
gene32349	gene32349
gene1570	gene1570
gene30804	gene30804
gene11284	gene11284
gene24536	gene24536
gene18650	gene18650
gene20969	gene20969
gene2350	gene2350
gene33882	gene33882
gene16761	gene16761
gene21282	gene21282
gene2656	gene2656
gene5144	gene5144
gene732	gene732
gene10349	gene10349
gene20823	gene20823
gene33763	gene33763
gene33888	gene33888
gene1729	gene1729
gene19236	gene19236
gene5023	gene5023
gene33200	gene33200
gene37108	gene37108
gene24837	gene24837
gene13122	gene13122
gene775	gene775
gene3970	gene3970
gene34881	gene34881
gene23550	gene23550
gene19558	gene19558
gene6361	gene6361
gene37224	gene37224
gene23046	gene23046
gene26897	gene26897
gene23524	gene23524
gene37232	gene37232
gene37426	gene37426
gene44253	gene44253
gene29879	gene29879
gene9923	gene9923
gene21331	gene21331
gene26642	gene26642
gene34886	gene34886
gene37659	gene37659
gene313	gene313
gene27744	gene27744
gene26386	gene26386
gene36438	gene36438
gene28206	gene28206
gene20409	gene20409
gene3648	gene3648
gene30269	gene30269
gene14024	gene14024
gene21957	gene21957
gene5025	gene5025
gene27060	gene27060
gene37348	gene37348
gene28994	gene28994
gene1946	gene1946
gene8813	gene8813
gene18364	gene18364
gene16766	gene16766
gene7972	gene7972
gene20619	gene20619
gene28814	gene28814
gene39115	gene39115
gene8093	gene8093
gene42989	gene42989
gene32971	gene32971
gene4992	gene4992
gene26247	gene26247
gene43002	gene43002
gene22125	gene22125
gene3269	gene3269
gene27025	gene27025
gene21898	gene21898
gene44965	gene44965
gene29888	gene29888
gene36319	gene36319
gene16042	gene16042
gene13989	gene13989
gene29962	gene29962
gene35875	gene35875
gene38748	gene38748
gene4951	gene4951
gene39972	gene39972
gene33279	gene33279
gene2095	gene2095
gene11045	gene11045
gene40605	gene40605
gene10091	gene10091
gene25376	gene25376
gene34296	gene34296
gene1787	gene1787
gene8169	gene8169
gene37221	gene37221
gene40218	gene40218
gene28518	gene28518
gene23348	gene23348
gene39134	gene39134
gene36972	gene36972
gene20148	gene20148
gene40455	gene40455
gene37231	gene37231
gene1441	gene1441
gene33453	gene33453
gene36123	gene36123
gene28499	gene28499
gene14579	gene14579
gene32809	gene32809
gene37210	gene37210
gene21357	gene21357
gene38102	gene38102
gene27381	gene27381
gene39461	gene39461
gene27644	gene27644
gene20897	gene20897
gene38749	gene38749
gene11150	gene11150
gene36215	gene36215
gene13327	gene13327
gene26847	gene26847
gene41736	gene41736
gene37330	gene37330
gene18504	gene18504
gene17972	gene17972
gene1115	gene1115
gene35958	gene35958
gene7466	gene7466
gene2155	gene2155
gene13809	gene13809
gene20673	gene20673
gene12604	gene12604
gene30381	gene30381
gene22448	gene22448
gene7274	gene7274
gene35970	gene35970
gene3360	gene3360
gene18865	gene18865
gene37429	gene37429
gene1929	gene1929
gene38198	gene38198
gene38182	gene38182
gene41197	gene41197
gene23870	gene23870
gene21942	gene21942
gene33457	gene33457
gene42515	gene42515
gene27521	gene27521
gene13866	gene13866
gene22441	gene22441
gene38935	gene38935
gene15754	gene15754
gene13719	gene13719
gene35918	gene35918
gene30086	gene30086
gene42203	gene42203
gene9085	gene9085
gene27311	gene27311
gene2245	gene2245
gene29509	gene29509
gene3690	gene3690
gene34490	gene34490
gene25187	gene25187
gene35869	gene35869
gene7212	gene7212
gene26887	gene26887
gene3238	gene3238
gene30094	gene30094
gene27049	gene27049
gene37399	gene37399
gene43954	gene43954
gene40983	gene40983
gene21744	gene21744
gene9190	gene9190
gene20476	gene20476
gene21897	gene21897
gene43457	gene43457
gene23561	gene23561
gene20781	gene20781
gene21747	gene21747
gene24907	gene24907
gene35984	gene35984
gene40398	gene40398
gene19101	gene19101
gene614	gene614
gene12448	gene12448
gene21658	gene21658
gene11274	gene11274
gene376	gene376
gene5886	gene5886
gene26237	gene26237
gene28318	gene28318
gene17920	gene17920
gene9047	gene9047
gene35271	gene35271
gene4841	gene4841
gene25205	gene25205
gene23190	gene23190
gene2798	gene2798
gene15129	gene15129
gene10485	gene10485
gene14035	gene14035
gene24522	gene24522
gene14890	gene14890
gene42885	gene42885
gene14882	gene14882
gene17899	gene17899
gene9731	gene9731
gene12317	gene12317
gene9009	gene9009
gene10201	gene10201
gene30418	gene30418
gene17477	gene17477
gene28833	gene28833
gene11902	gene11902
gene45373	gene45373
gene9013	gene9013
gene9174	gene9174
gene7186	gene7186
gene19813	gene19813
gene17910	gene17910
gene22484	gene22484
gene37398	gene37398
gene24598	gene24598
gene22121	gene22121
gene18862	gene18862
gene17390	gene17390
gene36905	gene36905
gene19006	gene19006
gene18859	gene18859
gene30204	gene30204
gene12613	gene12613
gene29569	gene29569
gene28673	gene28673
gene7280	gene7280
gene4580	gene4580
gene42792	gene42792
gene28999	gene28999
gene30480	gene30480
gene29601	gene29601
gene11760	gene11760
gene23236	gene23236
gene11436	gene11436
gene44699	gene44699
gene37949	gene37949
gene32417	gene32417
gene31516	gene31516
gene22201	gene22201
gene3835	gene3835
gene21820	gene21820
gene17862	gene17862
gene36374	gene36374
gene15752	gene15752
gene31561	gene31561
gene26208	gene26208
gene3510	gene3510
gene5653	gene5653
gene38542	gene38542
gene3936	gene3936
gene28521	gene28521
gene15402	gene15402
gene572	gene572
gene20841	gene20841
gene26958	gene26958
gene15701	gene15701
gene3840	gene3840
gene6469	gene6469
gene17861	gene17861
gene40676	gene40676
gene2529	gene2529
gene1127	gene1127
gene39929	gene39929
gene4407	gene4407
gene17995	gene17995
gene18292	gene18292
gene13068	gene13068
gene3685	gene3685
gene43874	gene43874
gene24570	gene24570
gene21960	gene21960
gene40113	gene40113
gene42931	gene42931
gene28899	gene28899
gene35435	gene35435
gene11895	gene11895
gene29317	gene29317
gene25940	gene25940
gene24597	gene24597
gene3796	gene3796
gene25508	gene25508
gene20757	gene20757
gene4423	gene4423
gene37995	gene37995
gene22264	gene22264
gene18453	gene18453
gene10024	gene10024
gene28681	gene28681
gene44968	gene44968
gene10526	gene10526
gene40364	gene40364
gene9134	gene9134
gene8481	gene8481
gene42021	gene42021
gene13314	gene13314
gene37921	gene37921
gene27247	gene27247
gene36766	gene36766
gene1129	gene1129
gene21961	gene21961
gene28613	gene28613
gene40610	gene40610
gene6185	gene6185
gene19442	gene19442
gene31411	gene31411
gene5351	gene5351
gene23178	gene23178
gene20213	gene20213
gene2361	gene2361
gene28668	gene28668
gene20408	gene20408
gene6459	gene6459
gene3766	gene3766
gene21356	gene21356
gene32545	gene32545
gene22991	gene22991
gene34342	gene34342
gene10732	gene10732
gene16877	gene16877
gene680	gene680
gene31559	gene31559
gene26706	gene26706
gene20932	gene20932
gene34905	gene34905
gene37314	gene37314
gene19775	gene19775
gene36661	gene36661
gene33440	gene33440
gene13739	gene13739
gene19333	gene19333
gene1640	gene1640
gene13511	gene13511
gene5866	gene5866
gene36375	gene36375
gene39015	gene39015
gene28925	gene28925
gene15019	gene15019
gene20225	gene20225
gene8174	gene8174
gene20214	gene20214
gene21523	gene21523
gene13643	gene13643
gene4952	gene4952
gene15117	gene15117
gene22904	gene22904
gene1571	gene1571
gene1131	gene1131
gene43043	gene43043
gene30922	gene30922
gene1542	gene1542
gene24993	gene24993
gene3971	gene3971
gene25818	gene25818
gene30738	gene30738
gene11123	gene11123
gene17348	gene17348
gene1665	gene1665
gene3409	gene3409
gene412	gene412
gene41623	gene41623
gene16429	gene16429
gene30426	gene30426
gene1132	gene1132
gene37881	gene37881
gene9186	gene9186
gene41006	gene41006
gene36659	gene36659
gene44190	gene44190
gene14891	gene14891
gene7204	gene7204
gene38524	gene38524
gene11554	gene11554
gene28042	gene28042
gene44267	gene44267
gene36921	gene36921
gene42345	gene42345
gene16888	gene16888
gene17170	gene17170
gene13175	gene13175
gene4403	gene4403
gene1134	gene1134
gene44723	gene44723
gene26726	gene26726
gene42963	gene42963
gene7248	gene7248
gene31507	gene31507
gene1920	gene1920
gene39208	gene39208
gene25886	gene25886
gene10439	gene10439
gene42604	gene42604
gene35593	gene35593
gene17944	gene17944
gene21964	gene21964
gene27617	gene27617
gene40205	gene40205
gene6687	gene6687
gene6007	gene6007
gene25809	gene25809
gene1137	gene1137
gene5652	gene5652
gene21896	gene21896
gene37748	gene37748
gene29204	gene29204
gene36382	gene36382
gene18503	gene18503
gene36636	gene36636
gene26839	gene26839
gene28061	gene28061
gene36379	gene36379
gene21843	gene21843
gene28799	gene28799
gene23367	gene23367
gene26632	gene26632
gene23577	gene23577
gene3930	gene3930
gene22038	gene22038
gene15450	gene15450
gene34416	gene34416
gene6184	gene6184
gene17301	gene17301
gene6794	gene6794
gene2041	gene2041
gene25960	gene25960
gene20	gene20
gene28142	gene28142
gene25988	gene25988
gene15738	gene15738
gene11648	gene11648
gene40156	gene40156
gene25017	gene25017
gene28065	gene28065
gene40226	gene40226
gene28045	gene28045
gene7694	gene7694
gene23595	gene23595
gene24013	gene24013
gene41835	gene41835
gene2214	gene2214
gene9953	gene9953
gene5554	gene5554
gene21945	gene21945
gene13396	gene13396
gene40456	gene40456
gene25565	gene25565
gene5694	gene5694
gene7748	gene7748
gene35227	gene35227
gene12958	gene12958
gene32237	gene32237
gene21505	gene21505
gene16320	gene16320
gene28332	gene28332
gene21317	gene21317
gene27522	gene27522
gene22024	gene22024
gene36652	gene36652
gene6696	gene6696
gene37986	gene37986
gene32208	gene32208
gene23380	gene23380
gene7792	gene7792
gene45335	gene45335
gene17747	gene17747
gene1140	gene1140
gene22862	gene22862
gene29950	gene29950
gene35862	gene35862
gene28570	gene28570
gene11301	gene11301
gene6131	gene6131
gene42547	gene42547
gene4967	gene4967
gene499	gene499
gene4866	gene4866
gene30144	gene30144
gene28918	gene28918
gene11795	gene11795
gene3377	gene3377
gene11310	gene11310
gene18220	gene18220
gene15289	gene15289
gene19287	gene19287
gene40994	gene40994
gene25506	gene25506
gene12338	gene12338
gene43046	gene43046
gene7762	gene7762
gene28026	gene28026
gene5908	gene5908
gene41585	gene41585
gene10150	gene10150
gene19446	gene19446
gene27356	gene27356
gene28155	gene28155
gene35367	gene35367
gene30788	gene30788
gene32930	gene32930
gene7742	gene7742
gene40231	gene40231
gene3149	gene3149
gene44563	gene44563
gene10350	gene10350
gene28278	gene28278
gene18016	gene18016
gene23868	gene23868
gene10050	gene10050
gene966	gene966
gene15103	gene15103
gene19692	gene19692
gene5689	gene5689
gene37501	gene37501
gene36955	gene36955
gene4731	gene4731
gene28158	gene28158
gene66	gene66
gene19991	gene19991
gene8069	gene8069
gene7675	gene7675
gene8183	gene8183
gene2060	gene2060
gene3556	gene3556
gene40750	gene40750
gene11155	gene11155
gene42668	gene42668
gene38157	gene38157
gene37317	gene37317
gene609	gene609
gene34146	gene34146
gene18649	gene18649
gene3855	gene3855
gene35187	gene35187
gene24991	gene24991
gene25690	gene25690
gene12352	gene12352
gene25589	gene25589
gene1360	gene1360
gene30183	gene30183
gene21809	gene21809
gene13714	gene13714
gene7374	gene7374
gene17342	gene17342
gene38065	gene38065
gene22227	gene22227
gene29025	gene29025
gene31577	gene31577
gene25913	gene25913
gene39395	gene39395
gene26756	gene26756
gene19308	gene19308
gene21274	gene21274
gene20395	gene20395
gene11563	gene11563
gene26159	gene26159
gene10561	gene10561
gene40023	gene40023
gene22014	gene22014
gene2343	gene2343
gene24602	gene24602
gene37279	gene37279
gene34932	gene34932
gene26583	gene26583
gene8398	gene8398
gene15550	gene15550
gene21558	gene21558
gene9767	gene9767
gene8482	gene8482
gene40743	gene40743
gene38191	gene38191
gene29460	gene29460
gene25083	gene25083
gene10648	gene10648
gene28922	gene28922
gene19561	gene19561
gene19245	gene19245
gene2013	gene2013
gene33001	gene33001
gene30775	gene30775
gene11968	gene11968
gene5076	gene5076
gene1992	gene1992
gene5564	gene5564
gene32101	gene32101
gene2805	gene2805
gene7766	gene7766
gene29009	gene29009
gene15310	gene15310
gene7238	gene7238
gene10433	gene10433
gene24133	gene24133
gene23928	gene23928
gene4387	gene4387
gene36621	gene36621
gene30329	gene30329
gene141	gene141
gene43337	gene43337
gene40217	gene40217
gene19526	gene19526
gene8048	gene8048
gene15997	gene15997
gene34291	gene34291
gene6510	gene6510
gene41580	gene41580
gene21333	gene21333
gene25064	gene25064
gene506	gene506
gene6554	gene6554
gene12611	gene12611
gene34850	gene34850
gene8254	gene8254
gene1947	gene1947
gene32426	gene32426
gene40583	gene40583
gene22019	gene22019
gene7126	gene7126
gene14355	gene14355
gene25361	gene25361
gene12695	gene12695
gene11604	gene11604
gene42115	gene42115
gene37732	gene37732
gene17135	gene17135
gene25185	gene25185
gene43148	gene43148
gene3717	gene3717
gene44637	gene44637
gene9046	gene9046
gene32504	gene32504
gene39191	gene39191
gene40758	gene40758
gene1818	gene1818
gene6904	gene6904
gene40665	gene40665
gene28568	gene28568
gene5827	gene5827
gene48216	gene48216
gene35674	gene35674
gene37395	gene37395
gene35662	gene35662
gene1682	gene1682
gene41015	gene41015
gene1054	gene1054
gene14652	gene14652
gene21316	gene21316
gene12985	gene12985
gene4024	gene4024
gene29024	gene29024
gene36823	gene36823
gene4969	gene4969
gene12955	gene12955
gene1536	gene1536
gene17631	gene17631
gene16916	gene16916
gene25957	gene25957
gene10343	gene10343
gene41061	gene41061
gene38267	gene38267
gene12087	gene12087
gene5925	gene5925
gene1576	gene1576
gene83	gene83
gene34774	gene34774
gene18538	gene18538
gene20752	gene20752
gene6956	gene6956
gene45262	gene45262
gene29909	gene29909
gene18003	gene18003
gene564	gene564
gene42719	gene42719
gene27530	gene27530
gene3354	gene3354
gene33512	gene33512
gene39279	gene39279
gene45345	gene45345
gene40482	gene40482
gene41563	gene41563
gene12597	gene12597
gene23421	gene23421
gene9598	gene9598
gene15169	gene15169
gene1442	gene1442
gene17250	gene17250
gene23985	gene23985
gene10523	gene10523
gene18530	gene18530
gene26358	gene26358
gene44517	gene44517
gene23346	gene23346
gene976	gene976
gene30029	gene30029
gene37070	gene37070
gene27348	gene27348
gene44251	gene44251
gene12984	gene12984
gene24958	gene24958
gene19749	gene19749
gene25947	gene25947
gene1521	gene1521
gene19410	gene19410
gene20218	gene20218
gene11312	gene11312
gene23441	gene23441
gene40481	gene40481
gene9435	gene9435
gene17880	gene17880
gene40874	gene40874
gene22961	gene22961
gene37553	gene37553
gene7720	gene7720
gene7907	gene7907
gene21618	gene21618
gene42809	gene42809
gene20221	gene20221
gene364	gene364
gene40460	gene40460
gene35698	gene35698
gene24985	gene24985
gene3615	gene3615
gene40312	gene40312
gene17420	gene17420
gene2682	gene2682
gene39398	gene39398
gene34039	gene34039
gene26441	gene26441
gene1769	gene1769
gene15174	gene15174
gene26422	gene26422
gene42556	gene42556
gene12743	gene12743
gene28615	gene28615
gene9754	gene9754
gene17874	gene17874
gene20088	gene20088
gene1641	gene1641
gene26393	gene26393
gene22243	gene22243
gene42009	gene42009
gene7740	gene7740
gene25931	gene25931
gene3734	gene3734
gene2891	gene2891
gene1679	gene1679
gene33333	gene33333
gene10941	gene10941
gene30548	gene30548
gene11825	gene11825
gene44189	gene44189
gene13672	gene13672
gene5801	gene5801
gene19367	gene19367
gene9608	gene9608
gene24085	gene24085
gene34033	gene34033
gene36473	gene36473
gene44187	gene44187
gene42800	gene42800
gene10190	gene10190
gene16144	gene16144
gene17350	gene17350
gene19368	gene19368
gene22966	gene22966
gene27753	gene27753
gene45446	gene45446
gene35	gene35
gene978	gene978
gene43841	gene43841
gene22183	gene22183
gene42920	gene42920
gene10515	gene10515
gene41915	gene41915
gene12229	gene12229
gene2576	gene2576
gene12741	gene12741
gene40348	gene40348
gene1690	gene1690
gene47389	gene47389
gene5669	gene5669
gene38688	gene38688
gene3993	gene3993
gene13354	gene13354
gene14260	gene14260
gene18180	gene18180
gene42176	gene42176
gene28900	gene28900
gene30595	gene30595
gene2088	gene2088
gene27620	gene27620
gene3334	gene3334
gene27926	gene27926
gene24280	gene24280
gene7215	gene7215
gene12734	gene12734
gene23851	gene23851
gene2433	gene2433
gene45052	gene45052
gene22766	gene22766
gene12713	gene12713
gene10570	gene10570
gene21906	gene21906
gene5100	gene5100
gene27118	gene27118
gene1637	gene1637
gene41884	gene41884
gene23644	gene23644
gene8464	gene8464
gene22870	gene22870
gene28302	gene28302
gene35929	gene35929
gene45343	gene45343
gene36617	gene36617
gene13425	gene13425
gene33356	gene33356
gene26367	gene26367
gene24006	gene24006
gene24852	gene24852
gene3614	gene3614
gene39474	gene39474
gene45066	gene45066
gene20402	gene20402
gene36668	gene36668
gene1859	gene1859
gene40972	gene40972
gene27009	gene27009
gene8220	gene8220
gene36472	gene36472
gene587	gene587
gene5620	gene5620
gene26430	gene26430
gene40367	gene40367
gene30755	gene30755
gene22954	gene22954
gene25751	gene25751
gene36588	gene36588
gene7176	gene7176
gene36084	gene36084
gene25656	gene25656
gene18400	gene18400
gene48715	gene48715
gene42181	gene42181
gene19713	gene19713
gene29011	gene29011
gene1291	gene1291
gene8384	gene8384
gene1551	gene1551
gene30295	gene30295
gene5642	gene5642
gene3056	gene3056
gene17937	gene17937
gene11242	gene11242
gene3629	gene3629
gene11335	gene11335
gene27084	gene27084
gene44195	gene44195
gene33789	gene33789
gene29613	gene29613
gene38100	gene38100
gene3869	gene3869
gene598	gene598
gene23840	gene23840
gene38183	gene38183
gene1675	gene1675
gene22544	gene22544
gene17418	gene17418
gene35438	gene35438
gene25107	gene25107
gene37665	gene37665
gene17938	gene17938
gene37961	gene37961
gene22123	gene22123
gene18454	gene18454
gene26799	gene26799
gene23191	gene23191
gene28317	gene28317
gene40360	gene40360
gene6910	gene6910
gene39185	gene39185
gene41245	gene41245
gene38824	gene38824
gene11008	gene11008
gene39132	gene39132
gene1785	gene1785
gene28542	gene28542
gene12762	gene12762
gene4716	gene4716
gene11697	gene11697
gene28829	gene28829
gene42116	gene42116
gene6918	gene6918
gene23088	gene23088
gene1928	gene1928
gene20719	gene20719
gene25570	gene25570
gene19633	gene19633
gene29391	gene29391
gene37374	gene37374
gene24430	gene24430
gene7438	gene7438
gene21229	gene21229
gene44593	gene44593
gene560	gene560
gene26952	gene26952
gene20063	gene20063
gene48701	gene48701
gene25758	gene25758
gene18241	gene18241
gene24938	gene24938
gene14390	gene14390
gene30210	gene30210
gene45210	gene45210
gene17133	gene17133
gene42630	gene42630
gene31515	gene31515
gene21714	gene21714
gene28798	gene28798
gene15781	gene15781
gene28796	gene28796
gene24103	gene24103
gene34736	gene34736
gene32594	gene32594
gene42178	gene42178
gene25240	gene25240
gene42743	gene42743
gene6380	gene6380
gene37331	gene37331
gene20937	gene20937
gene2213	gene2213
gene22976	gene22976
gene30305	gene30305
gene14915	gene14915
gene37144	gene37144
gene7221	gene7221
gene761	gene761
gene18179	gene18179
gene45391	gene45391
gene43378	gene43378
gene32494	gene32494
gene28051	gene28051
gene37947	gene37947
gene28541	gene28541
gene4045	gene4045
gene687	gene687
gene31513	gene31513
gene13438	gene13438
gene1695	gene1695
gene14613	gene14613
gene42587	gene42587
gene7793	gene7793
gene42696	gene42696
gene9062	gene9062
gene37638	gene37638
gene12927	gene12927
gene42259	gene42259
gene36662	gene36662
gene20537	gene20537
gene25596	gene25596
gene23162	gene23162
gene41778	gene41778
gene11291	gene11291
gene39423	gene39423
gene37844	gene37844
gene42236	gene42236
gene14059	gene14059
gene14986	gene14986
gene15466	gene15466
gene3406	gene3406
gene13260	gene13260
gene38896	gene38896
gene18823	gene18823
gene43765	gene43765
gene13524	gene13524
gene38568	gene38568
gene3308	gene3308
gene41420	gene41420
gene19282	gene19282
gene29244	gene29244
gene38925	gene38925
gene37852	gene37852
gene11728	gene11728
gene17573	gene17573
gene28461	gene28461
gene814	gene814
gene26981	gene26981
gene26265	gene26265
gene33498	gene33498
gene40968	gene40968
gene43812	gene43812
gene38068	gene38068
gene6515	gene6515
gene11394	gene11394
gene32434	gene32434
gene10440	gene10440
gene32584	gene32584
gene37151	gene37151
gene15743	gene15743
gene19504	gene19504
gene4436	gene4436
gene45304	gene45304
gene1323	gene1323
gene32074	gene32074
gene35946	gene35946
gene19532	gene19532
gene43845	gene43845
gene19530	gene19530
gene43809	gene43809
gene19786	gene19786
gene7821	gene7821
gene34487	gene34487
gene17129	gene17129
gene23754	gene23754
gene26708	gene26708
gene8030	gene8030
gene19460	gene19460
gene15069	gene15069
gene26291	gene26291
gene15711	gene15711
gene17457	gene17457
gene1575	gene1575
[truncated: 8,585 more rows]

## Sheet: P<0.0001
union	intersection	noncollapsed only	collapsed only
gene11755	gene11755	gene21815	gene27505
gene15332	gene15332	gene13971	gene12737
gene15646	gene15646	gene14175	gene42947
gene17315	gene17315	gene8693	gene5601
gene18391	gene18391	gene14443	gene2062
gene19520	gene19520	gene5147	gene13176
gene1988	gene1988	gene5841	gene22701
gene20508	gene20508	gene6342	gene15109
gene20941	gene20941	gene3185	gene23319
gene21332	gene21332	gene11482	gene5744
gene25238	gene25238	gene5276	gene17332
gene25977	gene25977	gene16762	gene45453
gene2734	gene2734	gene19882	gene36260
gene27792	gene27792	gene12696	gene1817
gene2786	gene2786	gene10003	gene37855
gene30543	gene30543	gene38561	gene8508
gene34440	gene34440	gene28351	gene41364
gene36547	gene36547	gene8752	gene48118
gene38021	gene38021	gene41564	gene26473
gene40096	gene40096	gene27302
gene4033	gene4033	gene17267
gene41470	gene41470	gene25222
gene43077	gene43077	gene25633
gene4914	gene4914	gene41554
gene4915	gene4915	gene9783
gene586	gene586	gene15452
gene6835	gene6835	gene5919
gene7285	gene7285	gene484
gene8710	gene8710	gene24026
gene9558	gene9558	gene13781
gene35326	gene35326	gene38204
gene27313	gene27313	gene24033
gene39296	gene39296	gene40412
gene35221	gene35221	gene26477
gene585	gene585	gene10552
gene16656	gene16656
gene595	gene595
gene25110	gene25110
gene6548	gene6548
gene41037	gene41037
gene24156	gene24156
gene1911	gene1911
gene42466	gene42466
gene13064	gene13064
gene12493	gene12493
gene30090	gene30090
gene15636	gene15636
gene31642	gene31642
gene38121	gene38121
gene13701	gene13701
gene35630	gene35630
gene26425	gene26425
gene8158	gene8158
gene44567	gene44567
gene37970	gene37970
gene37969	gene37969
gene15692	gene15692
gene25247	gene25247
gene45342	gene45342
gene23628	gene23628
gene24916	gene24916
gene41847	gene41847
gene3864	gene3864
gene30724	gene30724
gene7945	gene7945
gene8147	gene8147
gene394	gene394
gene27022	gene27022
gene33981	gene33981
gene38384	gene38384
gene37738	gene37738
gene37869	gene37869
gene38388	gene38388
gene25420	gene25420
gene27121	gene27121
gene25594	gene25594
gene8028	gene8028
gene33285	gene33285
gene19451	gene19451
gene21725	gene21725
gene29756	gene29756
gene20150	gene20150
gene26108	gene26108
gene21468	gene21468
gene36135	gene36135
gene22296	gene22296
gene32347	gene32347
gene6701	gene6701
gene6270	gene6270
gene32342	gene32342
gene3819	gene3819
gene40261	gene40261
gene42878	gene42878
gene14336	gene14336
gene39946	gene39946
gene45430	gene45430
gene31484	gene31484
gene9637	gene9637
gene29287	gene29287
gene40173	gene40173
gene27378	gene27378
gene14335	gene14335
gene35714	gene35714
gene15071	gene15071
gene12963	gene12963
gene17468	gene17468
gene28608	gene28608
gene21203	gene21203
gene20471	gene20471
gene35072	gene35072
gene13659	gene13659
gene24311	gene24311
gene4548	gene4548
gene26882	gene26882
gene185	gene185
gene31068	gene31068
gene15825	gene15825
gene21147	gene21147
gene4958	gene4958
gene41146	gene41146
gene2411	gene2411
gene17977	gene17977
gene28179	gene28179
gene21265	gene21265
gene42031	gene42031
gene9656	gene9656
gene28795	gene28795
gene17210	gene17210
gene28566	gene28566
gene40576	gene40576
gene36156	gene36156
gene26117	gene26117
gene29763	gene29763
gene32531	gene32531
gene38156	gene38156
gene27044	gene27044
gene20152	gene20152
gene41211	gene41211
gene15482	gene15482
gene22922	gene22922
gene29285	gene29285
gene4959	gene4959
gene21819	gene21819
gene1652	gene1652
gene3206	gene3206
gene43640	gene43640
gene45104	gene45104
gene33373	gene33373
gene21847	gene21847
gene26187	gene26187
gene17942	gene17942
gene13936	gene13936
gene37894	gene37894
gene16048	gene16048
gene5533	gene5533
gene38825	gene38825
gene40694	gene40694
gene24650	gene24650
gene5766	gene5766
gene10007	gene10007
gene35608	gene35608
gene11336	gene11336
gene35458	gene35458
gene40088	gene40088
gene12519	gene12519
gene28175	gene28175
gene14053	gene14053
gene23385	gene23385
gene41024	gene41024
gene38827	gene38827
gene36261	gene36261
gene28093	gene28093
gene38339	gene38339
gene26793	gene26793
gene2461	gene2461
gene25815	gene25815
gene40609	gene40609
gene23228	gene23228
gene3254	gene3254
gene30182	gene30182
gene26317	gene26317
gene1590	gene1590
gene23393	gene23393
gene41571	gene41571
gene12058	gene12058
gene28685	gene28685
gene38409	gene38409
gene8283	gene8283
gene30496	gene30496
gene41025	gene41025
gene10522	gene10522
gene18863	gene18863
gene24221	gene24221
gene1074	gene1074
gene38142	gene38142
gene1193	gene1193
gene36640	gene36640
gene28168	gene28168
gene30073	gene30073
gene23259	gene23259
gene42529	gene42529
gene17570	gene17570
gene1174	gene1174
gene2984	gene2984
gene24698	gene24698
gene27013	gene27013
gene14047	gene14047
gene28056	gene28056
gene37015	gene37015
gene35319	gene35319
gene12154	gene12154
gene12420	gene12420
gene25349	gene25349
gene5853	gene5853
gene33838	gene33838
gene5612	gene5612
gene19310	gene19310
gene35080	gene35080
gene500	gene500
gene28036	gene28036
gene12042	gene12042
gene24587	gene24587
gene16108	gene16108
gene35920	gene35920
gene9688	gene9688
gene24607	gene24607
gene15023	gene15023
gene22939	gene22939
gene2364	gene2364
gene32345	gene32345
gene24318	gene24318
gene7163	gene7163
gene23529	gene23529
gene26936	gene26936
gene19527	gene19527
gene24515	gene24515
gene6635	gene6635
gene3302	gene3302
gene16060	gene16060
gene41201	gene41201
gene42230	gene42230
gene21730	gene21730
gene34423	gene34423
gene37217	gene37217
gene15179	gene15179
gene11854	gene11854
gene9896	gene9896
gene6511	gene6511
gene37496	gene37496
gene3552	gene3552
gene21353	gene21353
gene35715	gene35715
gene2415	gene2415
gene3201	gene3201
gene21900	gene21900
gene9586	gene9586
gene25327	gene25327
gene19495	gene19495
gene43029	gene43029
gene20216	gene20216
gene26115	gene26115
gene6692	gene6692
gene22267	gene22267
gene22535	gene22535
gene8199	gene8199
gene11497	gene11497
gene21840	gene21840
gene9899	gene9899
gene3074	gene3074
gene33303	gene33303
gene12831	gene12831
gene8353	gene8353
gene16672	gene16672
gene6420	gene6420
gene8189	gene8189
gene7477	gene7477
gene40686	gene40686
gene13162	gene13162
gene13045	gene13045
gene32275	gene32275
gene13681	gene13681
gene23474	gene23474
gene42749	gene42749
gene35058	gene35058
gene7749	gene7749
gene43661	gene43661
gene45054	gene45054
gene14176	gene14176
gene36816	gene36816
gene951	gene951
gene8500	gene8500
gene21182	gene21182
gene25212	gene25212
gene41759	gene41759
gene42191	gene42191
gene21322	gene21322
gene44969	gene44969
gene41398	gene41398
gene27051	gene27051
gene12788	gene12788
gene28596	gene28596
gene39431	gene39431
gene47454	gene47454
gene33012	gene33012
gene17921	gene17921
gene28892	gene28892
gene17935	gene17935
gene24918	gene24918
gene558	gene558
gene7580	gene7580
gene4040	gene4040
gene40300	gene40300
gene24658	gene24658
gene41078	gene41078
gene26424	gene26424
gene31971	gene31971
gene36162	gene36162
gene30348	gene30348
gene12295	gene12295
gene24664	gene24664
gene42192	gene42192
gene23451	gene23451
gene110	gene110
gene47456	gene47456
gene9960	gene9960
gene21335	gene21335
gene27347	gene27347
gene10518	gene10518
gene37698	gene37698
gene27371	gene27371
gene25563	gene25563
gene42622	gene42622
gene20463	gene20463
gene13912	gene13912
gene30414	gene30414
gene6494	gene6494
gene1987	gene1987
gene18748	gene18748
gene42107	gene42107
gene28485	gene28485
gene20539	gene20539
gene22977	gene22977
gene2154	gene2154
gene31395	gene31395
gene6436	gene6436
gene30345	gene30345
gene41619	gene41619
gene21669	gene21669
gene23866	gene23866
gene31768	gene31768
gene33108	gene33108
gene28990	gene28990
gene40079	gene40079
gene5142	gene5142
gene39159	gene39159
gene2952	gene2952
gene26472	gene26472
gene11477	gene11477
gene4439	gene4439
gene12370	gene12370
gene47388	gene47388
gene5141	gene5141
gene23503	gene23503
gene993	gene993
gene38686	gene38686
gene6555	gene6555
gene26395	gene26395
gene14373	gene14373
gene18465	gene18465
gene35856	gene35856
gene32851	gene32851
gene8063	gene8063
gene20388	gene20388
gene28464	gene28464
gene807	gene807
gene33839	gene33839
gene21219	gene21219
gene19628	gene19628
gene105	gene105
gene26363	gene26363
gene35620	gene35620
gene9997	gene9997
gene4796	gene4796
gene1273	gene1273
gene43988	gene43988
gene8728	gene8728
gene25415	gene25415
gene13486	gene13486
gene17161	gene17161
gene27141	gene27141
gene18759	gene18759
gene24803	gene24803
gene31968	gene31968
gene10139	gene10139
gene555	gene555
gene37703	gene37703
gene15241	gene15241
gene29029	gene29029
gene41301	gene41301
gene7247	gene7247
gene11935	gene11935
gene29033	gene29033
gene24896	gene24896
gene35905	gene35905
gene18006	gene18006
gene32613	gene32613
gene38082	gene38082
gene40387	gene40387
gene30314	gene30314
gene38832	gene38832
gene12951	gene12951
gene44497	gene44497
gene23005	gene23005
gene29466	gene29466
gene27704	gene27704
gene3419	gene3419
gene28989	gene28989
gene27286	gene27286
gene38494	gene38494
gene32972	gene32972
gene34049	gene34049
gene18304	gene18304
gene28923	gene28923
gene3711	gene3711
gene21738	gene21738
gene15112	gene15112
gene19524	gene19524
gene2227	gene2227
gene26736	gene26736
gene20582	gene20582
gene10444	gene10444
gene26293	gene26293
gene36285	gene36285
gene32061	gene32061
gene18365	gene18365
gene20840	gene20840
gene4432	gene4432
gene19344	gene19344
gene35671	gene35671
gene48703	gene48703
gene38745	gene38745
gene30803	gene30803
gene36575	gene36575
gene16797	gene16797
gene43734	gene43734
gene656	gene656
gene33328	gene33328
gene28600	gene28600
gene2475	gene2475
gene36994	gene36994
gene28879	gene28879
gene3213	gene3213
gene36571	gene36571
gene2605	gene2605
gene23424	gene23424
gene21955	gene21955
gene2123	gene2123
gene20570	gene20570
gene8198	gene8198
gene43010	gene43010
gene23287	gene23287
gene19544	gene19544
gene21220	gene21220
gene7139	gene7139
gene33761	gene33761
gene27394	gene27394
gene17319	gene17319
gene37072	gene37072
gene7825	gene7825
gene11894	gene11894
gene21312	gene21312
gene29990	gene29990
gene35165	gene35165
gene41002	gene41002
gene14990	gene14990
gene27285	gene27285
gene23094	gene23094
gene18307	gene18307
gene26566	gene26566
gene18821	gene18821
gene1539	gene1539
gene1742	gene1742
gene32572	gene32572
gene24135	gene24135
gene23449	gene23449
gene3559	gene3559
gene36525	gene36525
gene23506	gene23506
gene36448	gene36448
gene16914	gene16914
gene23152	gene23152
gene27771	gene27771
gene7202	gene7202
gene1152	gene1152
gene32108	gene32108
gene5466	gene5466
gene29370	gene29370
gene20567	gene20567
gene2611	gene2611
gene1711	gene1711
gene13348	gene13348
gene5019	gene5019
gene28180	gene28180
gene26586	gene26586
gene26754	gene26754
gene39937	gene39937
gene41336	gene41336
gene2761	gene2761
gene8528	gene8528
gene21323	gene21323
gene7877	gene7877
gene37920	gene37920
gene27781	gene27781
gene35779	gene35779
gene17873	gene17873
gene15311	gene15311
gene22494	gene22494
gene40438	gene40438
gene36294	gene36294
gene42032	gene42032
gene37166	gene37166
gene27284	gene27284
gene21352	gene21352
gene36821	gene36821
gene12040	gene12040
gene33805	gene33805
gene15250	gene15250
gene15787	gene15787
gene1122	gene1122
gene27083	gene27083
gene37647	gene37647
gene24895	gene24895
gene1311	gene1311
gene8550	gene8550
gene37071	gene37071
gene7235	gene7235
gene37930	gene37930
gene41908	gene41908
gene19266	gene19266
gene21944	gene21944
gene13292	gene13292
gene26460	gene26460
gene36749	gene36749
gene42545	gene42545
gene20785	gene20785
gene32881	gene32881
gene12400	gene12400
gene38108	gene38108
gene747	gene747
gene17649	gene17649
gene1573	gene1573
gene36645	gene36645
gene25592	gene25592
gene21917	gene21917
gene21406	gene21406
gene40004	gene40004
gene29619	gene29619
gene7597	gene7597
gene23444	gene23444
gene1538	gene1538
gene25141	gene25141
gene34735	gene34735
gene7013	gene7013
gene38039	gene38039
gene22437	gene22437
gene23790	gene23790
gene35763	gene35763
gene42663	gene42663
gene11685	gene11685
gene19730	gene19730
gene29303	gene29303
gene2528	gene2528
gene33315	gene33315
gene13159	gene13159
gene25595	gene25595
gene19	gene19
gene41408	gene41408
gene15710	gene15710
gene12210	gene12210
gene10744	gene10744
gene4558	gene4558
gene42584	gene42584
gene16015	gene16015
gene15645	gene15645
gene33735	gene33735
gene33502	gene33502
gene37899	gene37899
gene32217	gene32217
gene37129	gene37129
gene23378	gene23378
gene31055	gene31055
gene2808	gene2808
gene596	gene596
gene37425	gene37425
gene43811	gene43811
gene8970	gene8970
gene10633	gene10633
gene19498	gene19498
gene8904	gene8904
gene27233	gene27233
gene37637	gene37637
gene3094	gene3094
gene23352	gene23352
gene29392	gene29392
gene3616	gene3616
gene38037	gene38037
gene10408	gene10408
gene36380	gene36380
gene19084	gene19084
gene33878	gene33878
gene14468	gene14468
gene45334	gene45334
gene37424	gene37424
gene26755	gene26755
gene14661	gene14661
gene14495	gene14495
gene6471	gene6471
gene14046	gene14046
gene20540	gene20540
gene20398	gene20398
gene4561	gene4561
gene12685	gene12685
gene2657	gene2657
gene33208	gene33208
gene6250	gene6250
gene7155	gene7155
gene14637	gene14637
gene44599	gene44599
gene7468	gene7468
gene27928	gene27928
gene38534	gene38534
gene17329	gene17329
gene7101	gene7101
gene26372	gene26372
gene20842	gene20842
gene5384	gene5384
gene1066	gene1066
gene31570	gene31570
gene19907	gene19907
gene2134	gene2134
gene36211	gene36211
gene16780	gene16780
gene2674	gene2674
gene600	gene600
gene41600	gene41600
gene33284	gene33284
gene2675	gene2675
gene27604	gene27604
gene12943	gene12943
gene41658	gene41658
gene45441	gene45441
gene12461	gene12461
gene7188	gene7188
gene43468	gene43468
gene34488	gene34488
gene32945	gene32945
gene2255	gene2255
gene23379	gene23379
gene18432	gene18432
gene22188	gene22188
gene21122	gene21122
gene4819	gene4819
gene37329	gene37329
gene40595	gene40595
gene8485	gene8485
gene44996	gene44996
gene38143	gene38143
gene41543	gene41543
gene3779	gene3779
gene980	gene980
gene3311	gene3311
gene21330	gene21330
gene30181	gene30181
gene18248	gene18248
gene24415	gene24415
gene18350	gene18350
gene35218	gene35218
gene30768	gene30768
gene9553	gene9553
gene8451	gene8451
gene40986	gene40986
gene6908	gene6908
gene7555	gene7555
gene9768	gene9768
gene40408	gene40408
gene18699	gene18699
gene2065	gene2065
gene22684	gene22684
gene22051	gene22051
gene19719	gene19719
gene22446	gene22446
gene1593	gene1593
gene658	gene658
gene28486	gene28486
gene42238	gene42238
gene8961	gene8961
gene25186	gene25186
gene22475	gene22475
gene35060	gene35060
gene41043	gene41043
gene15698	gene15698
gene28778	gene28778
gene41995	gene41995
gene18446	gene18446
gene40997	gene40997
gene35448	gene35448
gene30338	gene30338
gene26784	gene26784
gene7556	gene7556
gene5724	gene5724
gene29017	gene29017
gene39051	gene39051
gene36667	gene36667
gene28909	gene28909
gene17940	gene17940
gene29247	gene29247
gene12355	gene12355
gene33813	gene33813
gene28898	gene28898
gene19978	gene19978
gene21845	gene21845
gene39455	gene39455
gene35238	gene35238
gene26678	gene26678
gene6796	gene6796
gene21100	gene21100
gene18239	gene18239
gene24400	gene24400
gene30184	gene30184
gene36687	gene36687
gene29195	gene29195
gene21163	gene21163
gene15788	gene15788
gene33790	gene33790
gene9765	gene9765
gene41558	gene41558
gene21315	gene21315
gene11586	gene11586
gene40361	gene40361
gene25849	gene25849
gene33337	gene33337
gene9454	gene9454
gene7561	gene7561
gene32185	gene32185
gene41615	gene41615
gene25785	gene25785
gene41834	gene41834
gene44521	gene44521
gene42850	gene42850
gene11022	gene11022
gene21261	gene21261
gene48232	gene48232
gene24464	gene24464
gene38829	gene38829
gene231	gene231
gene18379	gene18379
gene29276	gene29276
gene33193	gene33193
gene22658	gene22658
gene15718	gene15718
gene1105	gene1105
gene33150	gene33150
gene20203	gene20203
gene20424	gene20424
gene23562	gene23562
gene20102	gene20102
gene8092	gene8092
gene26384	gene26384
gene26611	gene26611
gene10355	gene10355
gene15253	gene15253
gene41036	gene41036
gene1106	gene1106
gene27705	gene27705
gene24143	gene24143
gene38280	gene38280
gene1058	gene1058
gene24636	gene24636
gene7842	gene7842
gene28048	gene28048
gene36052	gene36052
gene41978	gene41978
gene35853	gene35853
gene38173	gene38173
gene13261	gene13261
gene28797	gene28797
gene41616	gene41616
gene15724	gene15724
gene37266	gene37266
gene544	gene544
gene11516	gene11516
gene12447	gene12447
gene2247	gene2247
gene40090	gene40090
gene40547	gene40547
gene38523	gene38523
gene27793	gene27793
gene17207	gene17207
gene43085	gene43085
gene35895	gene35895
gene33179	gene33179
gene23709	gene23709
gene30500	gene30500
gene37758	gene37758
gene22149	gene22149
gene21754	gene21754
gene41274	gene41274
gene27397	gene27397
gene11299	gene11299
gene2500	gene2500
gene44600	gene44600
gene15723	gene15723
gene18462	gene18462
gene8387	gene8387
gene18273	gene18273
gene32272	gene32272
gene43654	gene43654
gene29956	gene29956
gene24561	gene24561
gene39419	gene39419
gene44738	gene44738
gene2063	gene2063
gene41988	gene41988
gene1957	gene1957
gene2754	gene2754
gene35094	gene35094
gene7062	gene7062
gene4776	gene4776
gene35737	gene35737
gene21491	gene21491
gene22306	gene22306
gene30239	gene30239
gene21416	gene21416
gene40423	gene40423
gene5560	gene5560
gene27370	gene27370
gene7006	gene7006
gene15755	gene15755
gene24801	gene24801
gene8420	gene8420
gene13583	gene13583
gene11863	gene11863
gene19242	gene19242
gene1363	gene1363
gene37994	gene37994
gene6810	gene6810
gene24366	gene24366
gene30433	gene30433
gene28983	gene28983
gene15735	gene15735
gene15911	gene15911
gene29557	gene29557
gene3871	gene3871
gene14344	gene14344
gene42257	gene42257
gene5001	gene5001
gene22931	gene22931
gene35174	gene35174
gene7695	gene7695
gene15123	gene15123
gene36673	gene36673
gene16056	gene16056
gene4382	gene4382
gene26097	gene26097
gene42427	gene42427
gene26704	gene26704
gene8823	gene8823
gene24523	gene24523
gene18802	gene18802
gene15137	gene15137
gene41253	gene41253
gene21526	gene21526
gene42215	gene42215
gene12977	gene12977
gene11753	gene11753
gene7459	gene7459
gene40191	gene40191
gene29015	gene29015
gene32418	gene32418
gene42175	gene42175
gene19557	gene19557
gene29576	gene29576
gene25911	gene25911
gene38387	gene38387
gene3700	gene3700
gene712	gene712
gene1053	gene1053
gene3375	gene3375
gene14426	gene14426
gene10196	gene10196
gene11635	gene11635
gene21262	gene21262
gene12795	gene12795
gene27323	gene27323
gene19731	gene19731
gene5712	gene5712
gene3501	gene3501
gene34971	gene34971
gene5820	gene5820
gene47390	gene47390
gene12158	gene12158
gene39406	gene39406
gene25285	gene25285
gene37466	gene37466
gene24603	gene24603
gene15631	gene15631
gene760	gene760
gene17295	gene17295
gene38587	gene38587
gene36603	gene36603
gene20210	gene20210
gene38330	gene38330
gene27800	gene27800
gene27082	gene27082
gene21749	gene21749
gene22268	gene22268
gene19548	gene19548
gene30262	gene30262
gene32209	gene32209
gene8907	gene8907
gene30700	gene30700
gene18714	gene18714
gene29842	gene29842
gene21693	gene21693
gene3073	gene3073
gene33118	gene33118
gene5160	gene5160
gene35762	gene35762
gene30919	gene30919
gene39523	gene39523
gene36178	gene36178
gene33526	gene33526
gene853	gene853
gene26679	gene26679
gene29477	gene29477
gene24529	gene24529
gene5152	gene5152
gene27776	gene27776
gene10731	gene10731
gene35565	gene35565
gene12918	gene12918
gene22023	gene22023
gene41372	gene41372
gene427	gene427
gene10322	gene10322
gene39303	gene39303
gene23784	gene23784
gene8967	gene8967
gene38531	gene38531
gene42056	gene42056
gene22906	gene22906
gene28023	gene28023
gene37078	gene37078
gene35416	gene35416
gene30386	gene30386
gene26470	gene26470
gene11313	gene11313
gene5091	gene5091
gene14371	gene14371
gene21508	gene21508
gene21204	gene21204
gene28910	gene28910
gene24120	gene24120
gene27256	gene27256
gene10486	gene10486
gene35059	gene35059
gene12012	gene12012
gene1085	gene1085
gene36564	gene36564
gene428	gene428
gene12932	gene12932
gene32349	gene32349
gene1570	gene1570
gene30804	gene30804
gene11284	gene11284
gene24536	gene24536
gene18650	gene18650
gene20969	gene20969
gene2350	gene2350
gene33882	gene33882
gene16761	gene16761
gene21282	gene21282
gene2656	gene2656
gene5144	gene5144
gene732	gene732
gene10349	gene10349
gene20823	gene20823
gene33763	gene33763
gene33888	gene33888
gene1729	gene1729
gene19236	gene19236
gene5023	gene5023
gene33200	gene33200
gene37108	gene37108
gene24837	gene24837
gene13122	gene13122
gene775	gene775
gene3970	gene3970
gene34881	gene34881
gene23550	gene23550
gene19558	gene19558
gene6361	gene6361
gene37224	gene37224
gene23046	gene23046
gene26897	gene26897
gene23524	gene23524
gene37232	gene37232
gene37426	gene37426
gene44253	gene44253
gene29879	gene29879
gene9923	gene9923
gene21331	gene21331
gene26642	gene26642
gene34886	gene34886
gene37659	gene37659
gene313	gene313
gene27744	gene27744
gene26386	gene26386
gene36438	gene36438
gene28206	gene28206
gene20409	gene20409
gene3648	gene3648
gene30269	gene30269
gene14024	gene14024
gene21957	gene21957
gene5025	gene5025
gene27060	gene27060
gene37348	gene37348
gene28994	gene28994
gene1946	gene1946
gene8813	gene8813
gene18364	gene18364
gene16766	gene16766
gene7972	gene7972
gene20619	gene20619
gene28814	gene28814
gene39115	gene39115
gene8093	gene8093
gene42989	gene42989
gene32971	gene32971
gene4992	gene4992
gene26247	gene26247
gene43002	gene43002
gene22125	gene22125
gene3269	gene3269
gene27025	gene27025
gene21898	gene21898
gene44965	gene44965
gene29888	gene29888
gene36319	gene36319
gene16042	gene16042
gene13989	gene13989
gene29962	gene29962
gene35875	gene35875
gene38748	gene38748
gene4951	gene4951
gene39972	gene39972
gene33279	gene33279
gene2095	gene2095
gene11045	gene11045
gene40605	gene40605
gene10091	gene10091
gene25376	gene25376
gene34296	gene34296
gene1787	gene1787
gene8169	gene8169
gene37221	gene37221
gene40218	gene40218
gene28518	gene28518
gene23348	gene23348
gene39134	gene39134
gene36972	gene36972
gene20148	gene20148
gene40455	gene40455
gene37231	gene37231
gene1441	gene1441
gene33453	gene33453
gene36123	gene36123
gene28499	gene28499
gene14579	gene14579
gene32809	gene32809
gene37210	gene37210
gene21357	gene21357
gene38102	gene38102
gene27381	gene27381
gene39461	gene39461
gene27644	gene27644
gene20897	gene20897
gene38749	gene38749
gene11150	gene11150
gene36215	gene36215
gene13327	gene13327
gene26847	gene26847
gene41736	gene41736
gene37330	gene37330
gene18504	gene18504
gene17972	gene17972
gene1115	gene1115
gene35958	gene35958
gene7466	gene7466
gene2155	gene2155
gene13809	gene13809
gene20673	gene20673
gene12604	gene12604
gene30381	gene30381
gene22448	gene22448
gene7274	gene7274
gene35970	gene35970
gene3360	gene3360
gene18865	gene18865
gene37429	gene37429
gene1929	gene1929
gene38198	gene38198
gene38182	gene38182
gene41197	gene41197
gene23870	gene23870
gene21942	gene21942
gene33457	gene33457
gene42515	gene42515
gene27521	gene27521
gene13866	gene13866
gene22441	gene22441
gene38935	gene38935
gene15754	gene15754
gene13719	gene13719
gene35918	gene35918
gene30086	gene30086
gene42203	gene42203
gene9085	gene9085
gene27311	gene27311
gene2245	gene2245
gene29509	gene29509
gene3690	gene3690
gene34490	gene34490
gene25187	gene25187
gene35869	gene35869
gene7212	gene7212
gene26887	gene26887
gene3238	gene3238
gene30094	gene30094
gene27049	gene27049
gene37399	gene37399
gene43954	gene43954
gene40983	gene40983
gene21744	gene21744
gene9190	gene9190
gene20476	gene20476
gene21897	gene21897
gene43457	gene43457
gene23561	gene23561
gene20781	gene20781
gene21747	gene21747
gene24907	gene24907
gene35984	gene35984
gene40398	gene40398
gene19101	gene19101
gene614	gene614
gene12448	gene12448
gene21658	gene21658
gene11274	gene11274
gene376	gene376
gene5886	gene5886
gene26237	gene26237
gene28318	gene28318
gene17920	gene17920
gene9047	gene9047
gene35271	gene35271
gene4841	gene4841
gene25205	gene25205
gene23190	gene23190
gene2798	gene2798
gene15129	gene15129
gene10485	gene10485
gene14035	gene14035
gene24522	gene24522
gene14890	gene14890
gene42885	gene42885
gene14882	gene14882
gene17899	gene17899
gene9731	gene9731
gene12317	gene12317
gene9009	gene9009
gene10201	gene10201
gene30418	gene30418
gene17477	gene17477
gene28833	gene28833
gene11902	gene11902
gene45373	gene45373
gene9013	gene9013
gene9174	gene9174
gene7186	gene7186
gene19813	gene19813
gene17910	gene17910
gene22484	gene22484
gene37398	gene37398
gene24598	gene24598
gene22121	gene22121
gene18862	gene18862
gene17390	gene17390
gene36905	gene36905
gene19006	gene19006
gene18859	gene18859
gene30204	gene30204
gene12613	gene12613
gene29569	gene29569
gene28673	gene28673
gene7280	gene7280
gene4580	gene4580
gene42792	gene42792
gene28999	gene28999
gene30480	gene30480
gene29601	gene29601
gene11760	gene11760
gene23236	gene23236
gene11436	gene11436
gene44699	gene44699
gene37949	gene37949
gene32417	gene32417
gene31516	gene31516
gene22201	gene22201
gene3835	gene3835
gene21820	gene21820
gene17862	gene17862
gene36374	gene36374
gene15752	gene15752
gene31561	gene31561
gene26208	gene26208
gene3510	gene3510
gene5653	gene5653
gene38542	gene38542
gene3936	gene3936
gene28521	gene28521
gene15402	gene15402
gene572	gene572
gene20841	gene20841
gene26958	gene26958
gene15701	gene15701
gene3840	gene3840
gene6469	gene6469
gene17861	gene17861
gene40676	gene40676
gene2529	gene2529
gene1127	gene1127
gene39929	gene39929
gene4407	gene4407
gene17995	gene17995
gene18292	gene18292
gene13068	gene13068
gene3685	gene3685
gene43874	gene43874
gene24570	gene24570
gene21960	gene21960
gene40113	gene40113
gene42931	gene42931
gene28899	gene28899
gene35435	gene35435
gene11895	gene11895
gene29317	gene29317
gene25940	gene25940
gene24597	gene24597
gene3796	gene3796
gene25508	gene25508
gene20757	gene20757
gene4423	gene4423
gene37995	gene37995
gene22264	gene22264
gene18453	gene18453
gene10024	gene10024
gene28681	gene28681
gene44968	gene44968
gene10526	gene10526
gene40364	gene40364
gene9134	gene9134
gene8481	gene8481
gene42021	gene42021
gene13314	gene13314
gene37921	gene37921
gene27247	gene27247
gene36766	gene36766
gene1129	gene1129
gene21961	gene21961
gene28613	gene28613
gene40610	gene40610
gene6185	gene6185
gene19442	gene19442
gene31411	gene31411
gene5351	gene5351
gene23178	gene23178
gene20213	gene20213
gene2361	gene2361
gene28668	gene28668
gene20408	gene20408
gene6459	gene6459
gene3766	gene3766
gene21356	gene21356
gene32545	gene32545
gene22991	gene22991
gene34342	gene34342
gene10732	gene10732
gene16877	gene16877
gene680	gene680
gene31559	gene31559
gene26706	gene26706
gene20932	gene20932
gene34905	gene34905
gene37314	gene37314
gene19775	gene19775
gene36661	gene36661
gene33440	gene33440
gene13739	gene13739
gene19333	gene19333
gene1640	gene1640
gene13511	gene13511
gene5866	gene5866
gene36375	gene36375
gene39015	gene39015
gene28925	gene28925
gene15019	gene15019
gene20225	gene20225
gene8174	gene8174
gene20214	gene20214
gene21523	gene21523
gene13643	gene13643
gene4952	gene4952
gene15117	gene15117
gene22904	gene22904
gene1571	gene1571
gene1131	gene1131
gene43043	gene43043
gene30922	gene30922
gene1542	gene1542
gene24993	gene24993
gene3971	gene3971
gene25818	gene25818
gene30738	gene30738
gene11123	gene11123
gene17348	gene17348
gene1665	gene1665
gene3409	gene3409
gene412	gene412
gene41623	gene41623
gene16429	gene16429
gene30426	gene30426
gene1132	gene1132
gene37881	gene37881
gene9186	gene9186
gene41006	gene41006
gene36659	gene36659
gene44190	gene44190
gene14891	gene14891
gene7204	gene7204
gene38524	gene38524
gene11554	gene11554
gene28042	gene28042
gene44267	gene44267
gene36921	gene36921
gene42345	gene42345
gene16888	gene16888
gene17170	gene17170
gene13175	gene13175
gene4403	gene4403
gene1134	gene1134
gene44723	gene44723
gene26726	gene26726
gene42963	gene42963
gene7248	gene7248
gene31507	gene31507
gene1920	gene1920
gene39208	gene39208
gene25886	gene25886
gene10439	gene10439
gene42604	gene42604
gene35593	gene35593
gene17944	gene17944
gene21964	gene21964
gene27617	gene27617
gene40205	gene40205
gene6687	gene6687
gene6007	gene6007
gene25809	gene25809
gene1137	gene1137
gene5652	gene5652
gene21896	gene21896
gene37748	gene37748
gene29204	gene29204
gene36382	gene36382
gene18503	gene18503
gene36636	gene36636
gene26839	gene26839
gene28061	gene28061
gene36379	gene36379
gene21843	gene21843
gene28799	gene28799
gene23367	gene23367
gene26632	gene26632
gene23577	gene23577
gene3930	gene3930
gene22038	gene22038
gene15450	gene15450
gene34416	gene34416
gene6184	gene6184
gene17301	gene17301
gene6794	gene6794
gene2041	gene2041
gene25960	gene25960
gene20	gene20
gene28142	gene28142
gene25988	gene25988
gene15738	gene15738
gene11648	gene11648
gene40156	gene40156
gene25017	gene25017
gene28065	gene28065
gene40226	gene40226
gene28045	gene28045
gene7694	gene7694
gene23595	gene23595
gene24013	gene24013
gene41835	gene41835
gene2214	gene2214
gene9953	gene9953
gene5554	gene5554
gene21945	gene21945
gene13396	gene13396
gene40456	gene40456
gene25565	gene25565
gene5694	gene5694
gene7748	gene7748
gene35227	gene35227
gene12958	gene12958
gene32237	gene32237
gene21505	gene21505
gene16320	gene16320
gene28332	gene28332
gene21317	gene21317
gene27522	gene27522
gene22024	gene22024
gene36652	gene36652
gene6696	gene6696
gene37986	gene37986
gene32208	gene32208
gene23380	gene23380
gene7792	gene7792
gene45335	gene45335
gene17747	gene17747
gene1140	gene1140
gene22862	gene22862
gene29950	gene29950
gene35862	gene35862
gene28570	gene28570
gene11301	gene11301
gene6131	gene6131
gene42547	gene42547
gene4967	gene4967
gene499	gene499
gene4866	gene4866
gene30144	gene30144
gene28918	gene28918
gene11795	gene11795
gene3377	gene3377
gene11310	gene11310
gene18220	gene18220
gene15289	gene15289
gene19287	gene19287
gene40994	gene40994
gene25506	gene25506
gene12338	gene12338
gene43046	gene43046
gene7762	gene7762
gene28026	gene28026
gene5908	gene5908
gene41585	gene41585
gene10150	gene10150
gene19446	gene19446
gene27356	gene27356
gene28155	gene28155
gene35367	gene35367
gene30788	gene30788
gene32930	gene32930
gene7742	gene7742
gene40231	gene40231
gene3149	gene3149
gene44563	gene44563
gene10350	gene10350
gene28278	gene28278
gene18016	gene18016
gene23868	gene23868
gene10050	gene10050
gene966	gene966
gene15103	gene15103
gene19692	gene19692
gene5689	gene5689
gene37501	gene37501
gene36955	gene36955
gene4731	gene4731
gene28158	gene28158
gene66	gene66
gene19991	gene19991
gene8069	gene8069
gene7675	gene7675
gene8183	gene8183
gene2060	gene2060
gene3556	gene3556
gene40750	gene40750
gene11155	gene11155
gene42668	gene42668
gene38157	gene38157
gene37317	gene37317
gene609	gene609
gene34146	gene34146
gene18649	gene18649
gene3855	gene3855
gene35187	gene35187
gene24991	gene24991
gene25690	gene25690
gene12352	gene12352
gene25589	gene25589
gene1360	gene1360
gene30183	gene30183
gene21809	gene21809
gene13714	gene13714
gene7374	gene7374
gene17342	gene17342
gene38065	gene38065
gene22227	gene22227
gene29025	gene29025
gene31577	gene31577
gene25913	gene25913
gene39395	gene39395
gene26756	gene26756
gene19308	gene19308
gene21274	gene21274
gene20395	gene20395
gene11563	gene11563
gene26159	gene26159
gene10561	gene10561
gene40023	gene40023
gene22014	gene22014
gene2343	gene2343
gene24602	gene24602
gene37279	gene37279
gene34932	gene34932
gene26583	gene26583
gene8398	gene8398
gene15550	gene15550
gene21558	gene21558
gene9767	gene9767
gene8482	gene8482
gene40743	gene40743
gene38191	gene38191
gene29460	gene29460
gene25083	gene25083
gene10648	gene10648
gene28922	gene28922
gene19561	gene19561
gene19245	gene19245
gene2013	gene2013
gene33001	gene33001
gene30775	gene30775
gene11968	gene11968
gene5076	gene5076
gene1992	gene1992
gene5564	gene5564
gene32101	gene32101
gene2805	gene2805
gene7766	gene7766
gene29009	gene29009
gene15310	gene15310
gene7238	gene7238
gene10433	gene10433
gene24133	gene24133
gene23928	gene23928
gene4387	gene4387
gene36621	gene36621
gene30329	gene30329
gene141	gene141
gene43337	gene43337
gene40217	gene40217
gene19526	gene19526
gene8048	gene8048
gene15997	gene15997
gene34291	gene34291
gene6510	gene6510
gene41580	gene41580
gene21333	gene21333
gene25064	gene25064
gene506	gene506
gene6554	gene6554
gene12611	gene12611
gene34850	gene34850
gene8254	gene8254
gene1947	gene1947
gene32426	gene32426
gene40583	gene40583
gene22019	gene22019
gene7126	gene7126
gene14355	gene14355
gene25361	gene25361
gene12695	gene12695
gene11604	gene11604
gene42115	gene42115
gene37732	gene37732
gene17135	gene17135
gene25185	gene25185
gene43148	gene43148
gene3717	gene3717
gene44637	gene44637
gene9046	gene9046
gene32504	gene32504
gene39191	gene39191
gene40758	gene40758
gene1818	gene1818
gene6904	gene6904
gene40665	gene40665
gene28568	gene28568
gene5827	gene5827
gene48216	gene48216
gene35674	gene35674
gene37395	gene37395
gene35662	gene35662
gene1682	gene1682
gene41015	gene41015
gene1054	gene1054
gene14652	gene14652
gene21316	gene21316
gene12985	gene12985
gene4024	gene4024
gene29024	gene29024
gene36823	gene36823
gene4969	gene4969
gene12955	gene12955
gene1536	gene1536
gene17631	gene17631
gene16916	gene16916
gene25957	gene25957
gene10343	gene10343
gene41061	gene41061
gene38267	gene38267
gene12087	gene12087
gene5925	gene5925
gene1576	gene1576
gene83	gene83
gene34774	gene34774
gene18538	gene18538
gene20752	gene20752
gene6956	gene6956
gene45262	gene45262
gene29909	gene29909
gene18003	gene18003
gene564	gene564
gene42719	gene42719
gene27530	gene27530
gene3354	gene3354
gene33512	gene33512
gene39279	gene39279
gene45345	gene45345
gene40482	gene40482
gene41563	gene41563
gene12597	gene12597
gene23421	gene23421
gene9598	gene9598
gene15169	gene15169
gene1442	gene1442
gene17250	gene17250
gene23985	gene23985
gene10523	gene10523
gene18530	gene18530
gene26358	gene26358
gene44517	gene44517
gene23346	gene23346
gene976	gene976
gene30029	gene30029
gene37070	gene37070
gene27348	gene27348
gene44251	gene44251
gene12984	gene12984
gene24958	gene24958
gene19749	gene19749
gene25947	gene25947
gene1521	gene1521
gene19410	gene19410
gene20218	gene20218
gene11312	gene11312
gene23441	gene23441
gene40481	gene40481
gene9435	gene9435
gene17880	gene17880
gene40874	gene40874
gene22961	gene22961
gene37553	gene37553
gene7720	gene7720
gene7907	gene7907
gene21618	gene21618
gene42809	gene42809
gene20221	gene20221
gene364	gene364
gene40460	gene40460
gene35698	gene35698
gene24985	gene24985
gene3615	gene3615
gene40312	gene40312
gene17420	gene17420
gene2682	gene2682
gene39398	gene39398
gene34039	gene34039
gene26441	gene26441
gene1769	gene1769
gene15174	gene15174
gene26422	gene26422
gene42556	gene42556
gene12743	gene12743
gene28615	gene28615
gene9754	gene9754
gene17874	gene17874
gene20088	gene20088
gene1641	gene1641
gene26393	gene26393
gene22243	gene22243
gene42009	gene42009
gene7740	gene7740
gene25931	gene25931
gene3734	gene3734
gene2891	gene2891
gene1679	gene1679
gene33333	gene33333
gene10941	gene10941
gene30548	gene30548
gene11825	gene11825
gene44189	gene44189
gene13672	gene13672
gene5801	gene5801
gene19367	gene19367
gene9608	gene9608
gene24085	gene24085
gene34033	gene34033
gene36473	gene36473
gene44187	gene44187
gene42800	gene42800
gene10190	gene10190
gene16144	gene16144
gene17350	gene17350
gene19368	gene19368
gene22966	gene22966
gene27753	gene27753
gene45446	gene45446
gene35	gene35
gene978	gene978
gene43841	gene43841
gene22183	gene22183
gene42920	gene42920
gene10515	gene10515
gene41915	gene41915
gene12229	gene12229
gene2576	gene2576
gene12741	gene12741
gene40348	gene40348
gene1690	gene1690
gene47389	gene47389
gene5669	gene5669
gene38688	gene38688
gene3993	gene3993
gene13354	gene13354
gene14260	gene14260
gene18180	gene18180
gene42176	gene42176
gene28900	gene28900
gene30595	gene30595
gene2088	gene2088
gene27620	gene27620
gene3334	gene3334
gene27926	gene27926
gene24280	gene24280
gene7215	gene7215
gene12734	gene12734
gene23851	gene23851
gene2433	gene2433
gene45052	gene45052
gene22766	gene22766
gene12713	gene12713
gene10570	gene10570
gene21906	gene21906
gene5100	gene5100
gene27118	gene27118
gene1637	gene1637
gene41884	gene41884
gene23644	gene23644
gene8464	gene8464
gene22870	gene22870
gene28302	gene28302
gene35929	gene35929
gene45343	gene45343
gene36617	gene36617
gene13425	gene13425
gene33356	gene33356
gene26367	gene26367
gene24006	gene24006
gene24852	gene24852
gene3614	gene3614
gene39474	gene39474
gene45066	gene45066
gene20402	gene20402
gene36668	gene36668
gene1859	gene1859
gene40972	gene40972
gene27009	gene27009
gene8220	gene8220
gene36472	gene36472
gene587	gene587
gene5620	gene5620
gene26430	gene26430
gene40367	gene40367
gene30755	gene30755
gene22954	gene22954
gene25751	gene25751
gene36588	gene36588
gene7176	gene7176
gene36084	gene36084
gene25656	gene25656
gene18400	gene18400
gene48715	gene48715
gene42181	gene42181
gene19713	gene19713
gene29011	gene29011
gene1291	gene1291
gene8384	gene8384
gene1551	gene1551
gene30295	gene30295
gene5642	gene5642
gene3056	gene3056
gene17937	gene17937
gene11242	gene11242
gene3629	gene3629
gene11335	gene11335
gene27084	gene27084
gene44195	gene44195
gene33789	gene33789
gene29613	gene29613
gene38100	gene38100
gene3869	gene3869
gene598	gene598
gene23840	gene23840
gene38183	gene38183
gene1675	gene1675
gene22544	gene22544
gene17418	gene17418
gene35438	gene35438
gene25107	gene25107
gene37665	gene37665
gene17938	gene17938
gene37961	gene37961
gene22123	gene22123
gene18454	gene18454
gene26799	gene26799
gene23191	gene23191
gene28317	gene28317
gene40360	gene40360
gene6910	gene6910
gene39185	gene39185
gene41245	gene41245
gene38824	gene38824
gene11008	gene11008
gene39132	gene39132
gene1785	gene1785
gene28542	gene28542
gene12762	gene12762
gene4716	gene4716
gene11697	gene11697
gene28829	gene28829
gene42116	gene42116
gene6918	gene6918
gene23088	gene23088
gene1928	gene1928
gene20719	gene20719
gene25570	gene25570
gene19633	gene19633
gene29391	gene29391
gene37374	gene37374
gene24430	gene24430
gene7438	gene7438
gene21229	gene21229
gene44593	gene44593
gene560	gene560
gene26952	gene26952
gene20063	gene20063
gene48701	gene48701
gene25758	gene25758
gene18241	gene18241
gene24938	gene24938
gene14390	gene14390
gene30210	gene30210
gene45210	gene45210
gene17133	gene17133
gene42630	gene42630
gene31515	gene31515
gene21714	gene21714
gene28798	gene28798
gene15781	gene15781
gene28796	gene28796
gene24103	gene24103
gene34736	gene34736
gene32594	gene32594
gene42178	gene42178
gene25240	gene25240
gene42743	gene42743
gene6380	gene6380
gene37331	gene37331
gene20937	gene20937
gene2213	gene2213
gene22976	gene22976
gene30305	gene30305
gene14915	gene14915
gene37144	gene37144
gene7221	gene7221
gene761	gene761
gene18179	gene18179
gene45391	gene45391
gene43378	gene43378
gene32494	gene32494
gene28051	gene28051
gene37947	gene37947
gene28541	gene28541
gene4045	gene4045
gene687	gene687
gene31513	gene31513
gene13438	gene13438
gene1695	gene1695
gene14613	gene14613
gene42587	gene42587
gene7793	gene7793
gene42696	gene42696
gene9062	gene9062
gene37638	gene37638
gene12927	gene12927
gene42259	gene42259
gene36662	gene36662
gene20537	gene20537
gene25596	gene25596
gene23162	gene23162
gene41778	gene41778
gene11291	gene11291
gene39423	gene39423
gene37844	gene37844
gene42236	gene42236
gene14059	gene14059
gene14986	gene14986
gene15466	gene15466
gene3406	gene3406
gene13260	gene13260
gene38896	gene38896
gene18823	gene18823
gene43765	gene43765
gene13524	gene13524
gene38568	gene38568
gene3308	gene3308
gene41420	gene41420
gene19282	gene19282
gene29244	gene29244
gene38925	gene38925
gene37852	gene37852
gene11728	gene11728
gene17573	gene17573
gene28461	gene28461
gene814	gene814
gene26981	gene26981
gene26265	gene26265
gene33498	gene33498
gene40968	gene40968
gene43812	gene43812
gene38068	gene38068
gene6515	gene6515
gene11394	gene11394
gene32434	gene32434
gene10440	gene10440
gene32584	gene32584
gene37151	gene37151
gene15743	gene15743
gene19504	gene19504
gene4436	gene4436
gene45304	gene45304
gene1323	gene1323
gene32074	gene32074
gene35946	gene35946
gene19532	gene19532
gene43845	gene43845
gene19530	gene19530
gene43809	gene43809
gene19786	gene19786
gene7821	gene7821
gene34487	gene34487
gene17129	gene17129
gene23754	gene23754
gene26708	gene26708
gene8030	gene8030
gene19460	gene19460
gene15069	gene15069
gene26291	gene26291
gene15711	gene15711
gene17457	gene17457
gene1575	gene1575
[truncated: 7,461 more rows]
